# Supplementary material for: Epidermal NAD+ deficiency induces IL-36–mediated skin inflammation and acanthosis
Source: JCI Insight. 2026 Feb 10;11(6):e189177. doi: 10.1172/jci.insight.189177 (PMC13043086; doi:10.1172/jci.insight.189177)
Supplement: Supplemental table 1 [file jciinsight-11-189177-s034.xlsx]

## Sheet: S1 Table
Supplemental Table 1 . The list of RT-qPCR and Genotyping Primers
Experiments	Gene	Forward Primer (5′‒3′)	Reverse Primer (5′‒3′)
RT-qPCR	Actb	ATGCTCCCCGGGCTGTAT	CATAGGAGTCCTTCTGACCCATTC
	CD38	TCTCTAGGAAAGCCCAGATCG	AGAAAAGTGCTTCGTGGTAGG
	CXCL1	CTGGGATTCACCTCAAGAACATC	CAGGGTCAAGGCAAGCCTC
	CXCL2	CCAACCACCAGGCTACAGG	GCGTCACACTCAAGCTCTG
	IFN-γ	CAGCAACAGCAAGGCGAAAAAGG	TTTCCGCTTCCTGAGGCTGGAT
	IL-1β	GCAACTGTTCCTGAACTCAACT	ATCTTTTGGGGTCCGTCAACT
	IL-4	GGTCTCAACCCCCAGCTAGT	GCCGATGATCTCTCTCAAGTGAT
	IL-6	TAGTCCTTCCTACCCCAATTTCC	TTGGTCCTTAGCCACTCCTTC
	IL17A	TTTAACTCCCTTGGCGCAAAA	CTTTCCCTCCGCATTGACAC
	IL36RN	CACTATGCTTCCGAATGAAGGAT	TGCCCGATTTGGGACAACAC
	IL36α	GCAGCATCACCTTCGCTTAGA	CAGATATTGGCATGGGAGCAAG
	Nampt	CCTGTTCCAGGCTATTCTGTTC	TCATGGTCTTTCCCCCAAGC
	NFKBiz	GCTCCGACTCCTCCGATTTC	GAGTTCTTCACGCGAACACC
	TNFa	CCCTCACACTCAGATCATCTTCT	GCTACGACGTGGGCTACAG
Genotyping	NAMPT flox	TTCCAGGCTATTCTGTTCCAG	TCTGGCTCTGTGTACTGCTGA
	KRT5-CreERT2	ATGCCAATGCCCCCTCAGTTCCT	TGCCCCTTTTTATCCCTTCCAGA
