# Supplementary material for: Epidermal NAD+ deficiency induces IL-36–mediated skin inflammation and acanthosis
Source: JCI Insight. 2026 Feb 10;11(6):e189177. doi: 10.1172/jci.insight.189177 (PMC13043086; doi:10.1172/jci.insight.189177)
Supplement: Supplemental table 2 [file jciinsight-11-189177-s035.xlsx]

## Sheet: Table S2
Supplemental Table 2. The list of Differentially Expressed Genes (DEGs) in the skin from Nampt cKO and control mice
	Name	ff - ff_Rep1 - RPKM	ff - ff_Rep2 - RPKM	ff - ff_Rep3 - RPKM	ff - ff_Rep4 - RPKM	KO - KO_Rep1 - RPKM	KO - KO_Rep2 - RPKM	KO - KO_Rep3 - RPKM	KO - KO_Rep4 - RPKM
1	Saa3	0	0	0	0	343.819	528.663	1335.12	615.431
2	Il24	0	0	0	0	10.7185	22.2397	26.8603	59.8296
3	Krt6b	0.314908	0.205395	0.128108	0.10161	174.275	1596.88	1709.06	617.709
4	Cyp24a1	0	0	0	0	0.63247	3.82629	3.5875	2.17381
5	Ngp	0	0	0	0	0.327947	5.85908	15.2928	4.92098
6	Gm5416	0	0	0	0	3.2916	31.9489	45.7572	22.2682
7	Sprr2e	0	0	0	0	0.14712	13.2778	16.576	2.63969
8	Cdhr1	0.00962783	0	0	0	2.54701	8.3684	5.06327	5.10186
9	Akr1d1	0	0	0	0	0	1.85637	1.2247	0.075527
10	Stfa2	0	0.059675	0	0	2.56938	58.1983	64.8481	21.4423
11	Cbln1	0	0	0	0	0.407652	1.44588	4.23251	0.522446
12	BC117090	0	0	0	0	2.41861	12.222	9.62682	9.87698
13	Sprr2b	0	0	0	0	0.0226959	7.96223	10.1914	0.407219
14	Cxcl5	0	0	0	0	1.59028	0.948714	2.20268	2.40643
15	Spink12	0.0465075	0	0	0	2.81322	30.7446	25.5604	7.87261
16	Prl2c3	0	0	0	0	1.19102	1.55591	5.18046	3.07319
17	Cxcl2	0	0	0	0.0322896	3.66215	8.61139	8.449	19.8625
18	Cxcl3	0	0	0	0.0343513	0.935036	11.6239	13.7507	16.5771
19	BC100530	1.87928	1.00595	0.688062	1.38768	291.927	1727.9	1682.92	792.297
20	Tmprss11d	0	0	0	0	0.0620311	1.48673	1.43235	0.298121
21	Sprr2k	0	0	0	0	0	4.39416	4.43983	0.318183
22	2610528A11Rik	0.21925	0.0838292	0	0.462561	21.7402	183.252	157.676	67.4502
23	Defb3	0	0	0	0	0.394148	7.16293	6.92271	0.126285
24	Gm12603	0	0	0	0	1.06058	2.23467	0.890134	2.15212
25	Tas1r2	0	0	0	0	0.218676	0.23038	0.266028	0.653929
26	Saa2	0.0234379	0.0358455	0	0	3.3021	4.8023	13.8425	10.0739
27	Sprr1b	1.13496	1.68039	0.353654	0.71325	83.8523	575.33	675.761	303.912
28	Tmprss11b	0.0373991	0	0	0	0.343634	6.34299	7.7941	0.926678
29	Prl2c2	0	0	0	0	1.0435	1.54596	0.801038	0.250753
30	Defb4	0	0.0691866	0	0	0	16.8595	19.264	0.887854
31	Sprr2d	0	0.465308	0.0495082	0.0513504	0.465916	96.3297	125.667	8.21037
32	Cnga3	0	0	0	0	0	0.323989	0.334407	0.210203
33	Gm20744	0	0	0	0	0.410808	0.267314	0.362102	0.193563
34	Wfdc12	0	0.13112	0	0	1.96938	26.5341	20.4904	6.05749
35	Fpr1	0	0	0	0	0.479651	0.555854	0.683383	0.583984
36	Hist1h2ag	0	0	0	0	0.806667	1.62886	3.10443	0.86152
37	Lce3a	0	0.0577185	0	0	0	14.3389	11.4995	0.888825
38	Fcmr	0	0	0	0	0.170242	0.8183	0.303191	0.613638
39	Prok2	0	0.0209435	0	0	1.10097	1.71222	3.88417	2.17697
40	Hist1h2bk	0	0	0	0	1.17397	1.37051	1.55882	1.13858
41	Trem1	0	0	0	0	0.150058	0.0790444	0.274411	0.160262
42	Spink7	0	0	0	0	0	0.769106	0.198921	0
43	Nkx2-9	0	0	0	0	0.221107	0.745411	0.434514	0.311708
44	Lce3e	0	0.104407	0.0555437	0	0.130679	26.6535	21.5461	1.5408
45	Serpinb9e	0	0	0	0	0.586349	0.174008	0.129834	0.338688
46	Sprr2i	0	0.102715	0	0	0.308547	14.0318	17.1041	0.527245
47	Chil4	0	0	0	0	0	0.597702	0.877481	0
48	Gm16086	0	0	0	0	0.110435	0.116346	0.217024	0.119759
49	Gml	0	0	0	0	0.0463195	0.365989	0.64856	0.445223
50	Ltf	0	0	0.0122958	0	0.196714	0.768017	1.6657	0.963947
51	S100a8	2.00848	0.970024	0.688062	1.24892	19.952	397.457	580.66	105.601
52	Gm3448	0	0	0	0	0.282214	0.552162	0.911127	0.671701
53	Gm35918	0	0	0	0	0.259921	0.31295	0.373971	0.166557
54	Serpinb3a	0	0.106986	0.0413936	0.0536673	0.282424	18.8784	23.7507	0.923608
55	Uox	0	0	0	0	0.0516477	0.616668	0.236826	0.0882555
56	Stfa1	1.48702	1.55405	0.645264	0.920254	76.8553	273.534	360.654	228.515
57	LOC105247253	0	0	0	0	0.512859	0.72041	2.51964	0
58	Lce3b	0	0.112968	0	0	0.113115	14.0322	11.0034	1.23223
59	Cldn2	0	0	0	0	0.0872205	0.061259	0.228538	0.111782
60	Olfm4	0	0	0	0	0.0464382	0.220156	0.148296	0.163667
61	Fcer1a	0	0	0	0	0.0615497	0.486329	0.695497	0.276087
62	Lce3f	0.135641	0.103723	0.0551801	0	0.0519294	27.6279	25.9718	1.1314
63	Csf3	0.01514	0	0.0246365	0.0766598	0.834666	3.35247	11.5046	4.48683
64	Chil3	0.0538508	0.0823585	0	0	3.2368	3.97475	10.8581	5.62792
65	Stfa3	2.96705	2.57653	3.02781	3.09804	157.566	712.19	695.604	355.364
66	Klf17	0	0	0	0	0.0353034	0.0836838	0.160435	0.118768
67	S100a9	2.4515	3.44692	1.5442	1.06778	24.0086	481.215	674.725	131.304
68	Gm19345	0	0	0	0	0.0953774	0.368434	0.624777	0.244471
69	LOC108168003	0	0	0	0	0	0	0.139679	0.428135
70	Sprr3	0	0	0	0	0	0.478701	0.561277	0
71	C330002G04Rik	0	0	0	0	0.0880271	0.0875862	0.172989	0.0376052
72	Lce3d	0	0.396093	0	0	1.07652	31.7855	23.1318	3.1587
73	Tchhl1	0	0	0	0	0	0.501567	0.0905413	0
74	Cxcl1	0.824425	0.0331806	0.353037	0.549261	41.2642	58.226	105.461	36.0438
75	Gm5483	0	0	0	0	0	0	2.33446	0.491108
76	Msh4	0	0	0	0	0.145428	0.0180248	0.0504336	0.0986718
77	Serpina1b	0	0	0	0	0.0445318	0.304948	0.339112	0.114144
78	Saa1	0.272321	0	0.110783	0.0766038	5.56037	7.46891	28.3251	17.0583
79	Nmu	0	0	0	0	0.0776717	0.470515	0.705953	0.12443
80	Prl2c5	0	0	0	0	0.318244	0.368804	0.156351	0.285503
81	Cd300lf	0.00797809	0.00610078	0	0	0.0488701	0.984662	0.80432	0.328817
82	Gm40740	0	0	0	0	0.154775	0.774528	1.02654	0.694259
83	Cfap161	0	0	0	0	0.171266	0.0313795	0	0.0572594
84	Krt16	10.4256	9.76086	7.77295	13.3143	311.694	1978.13	1919.35	861.926
85	Gml2	0	0	0	0	0.104029	0.11873	0.195917	0.155544
86	Tdh	0.0220299	0.117922	0	0.037182	2.42901	8.85878	6.5966	4.02098
87	Fgf3	0	0	0	0	0	0.177151	0.139804	0.0994629
88	Sprr2f	0.068043	0.0520319	0	0	0.7294	4.66551	7.34616	2.47054
89	Gm30783	0	0	0	0	0.0175201	0.0830599	0.017215	0.157176
90	Gm36718	0	0	0	0	0	0.167302	0.561737	0.244227
91	Mmp1a	0	0	0	0	0	0.29757	0.169604	0.0201106
92	Cldn17	0	0	0	0	0	0.228171	0.478818	0.104088
93	Sprr2h	0.385728	0.821682	0.269003	1.46482	18.1218	86.9013	142.574	69.0526
94	Retnlg	0	0	0.110905	0	0.939342	2.50153	6.87111	3.14341
95	Hnf1b	0	0	0	0	0	0.117234	0.161634	0
96	Gm39201	0	0	0	0	0	0.487871	0.322919	0.0382898
97	Hist1h2ab	0	0	0	0	0.565465	0.529537	0.67909	0
98	Scgb2b27	0	0	0	0	0.11496	0.565191	0.338874	0.0491108
99	2300002M23Rik	0	0	0	0	0.152543	0.24106	0.299773	0
100	Prl8a9	0	0	0	0	0.336825	0.212911	0	0.34534
101	Gm31630	0	0	0	0	0.00705243	0.104018	0.0277185	0.045192
102	Gm5724	0	0	0	0	0	0.0885777	0.108431	0.0606117
103	Gm29845	0	0	0	0	0.24918	0.875053	0.652909	0.266124
104	2010005H15Rik	0	0	0	0.050828	0.0922351	2.08919	3.01342	0.472834
105	Stfa2l1	0	0	0	0	0.0766398	0.726674	0.376526	0.63844
106	Dynap	0	0	0	0	0.387884	0	0	0.231985
107	Nppb	0.140468	0.125318	0.266673	0.434651	11.1679	8.46062	21.8763	40.3421
108	Gm13415	0	0	0	0	0.00663923	0.0769402	0.0717598	0
109	C430002N11Rik	0	0	0	0	0.148093	0.117014	0.0545678	0.0948979
110	Sprr2a1	1.48953	0	3.01316	2.33657	50.3485	223.269	217.426	58.8117
111	Msx3	0	0	0	0	0.127425	0.0413062	0.0481563	0
112	4930461G14Rik	0	0	0	0	0.0813561	0.0428551	0.579561	0.156399
113	BC018473	0	0	0	0	0.0972384	0	0.0859907	0.0249241
114	Bglap	0	0	0	0	0.13248	0.732742	0.455605	0.084893
115	Gm38930	0	0	0	0	0.0408089	0	0.300737	0.0784509
116	Igf2bp1	0	0	0	0.00417199	0.0302829	0.079759	0.215728	0.0679184
117	Ocstamp	0	0	0	0	0.210877	0.0854474	0	0.0415785
118	Nphs2	0	0	0	0	0.0363968	0.0383447	0.0625852	0.0466461
119	2900060B14Rik	0	0	0	0	0.584619	0	0	0.476794
120	Pax9	0	0	0	0.00711488	0.0451887	0.275441	0.218837	0.103417
121	Gm34973	0	0	0	0	0.0276625	0.029143	0.0543616	0.159535
122	A930003A15Rik	0	0	0	0	0.140892	0	0.415316	0
123	Serpinb9f	0	0	0	0	0.132757	0	0	0.191409
124	Nepn	0	0	0	0	0.0859862	0.022647	0	0.1653
125	Adm2	0.0957739	0	0	0	0.806667	2.72979	1.93351	1.09648
126	Rprm	0	0	0	0	0.0869285	0.0801332	0.192183	0.0557037
127	LOC102632383	0	0	0	0	0	0.403483	0.159211	0
128	Itgb2l	0	0	0	0	0.00890511	0	0.0875004	0.0684767
129	Umodl1	0	0	0	0	0.0249932	0.0197481	0.0552555	0.0160156
130	Olfr1033	0.0550533	0.0485755	0.0430698	0.071476	2.37845	3.26413	4.81107	4.14118
131	Hao1	0	0	0	0	0.0625508	0.131797	0.0921924	0
132	Slpi	0.425735	0.50642	1.00068	1.07783	20.5731	50.732	82.3363	40.1067
133	Gcnt3	0	0	0	0	0.0201667	0.0708199	0.0264207	0
134	Grpr	0	0	0	0	0	0.0970963	0.048298	0.0629957
135	1810020O05Rik	0	0	0	0	0.181827	0	0.119108	0.213611
136	Gm33388	0	0	0	0	0.0939342	0.0549786	0.0307662	0
137	Cxcl13	0.249628	0.354507	0.348176	0.150472	2.86707	18.008	34.5301	12.6855
138	Sh2d5	0.290331	0.423845	0.429491	0.250579	10.7262	27.4815	20.8753	26.4962
139	AU015791	0	0	0	0	0	0.240482	0.304394	0
140	Agmat	0	0	0	0	0.0666573	0.234083	0.0654966	0
141	Gm14221	0	0	0	0	0.0839389	0	0.0989727	0.0860608
142	Klk13	0.134773	0.659582	0.380135	0.356369	1.5204	38.8339	41.5527	7.22989
143	Il6	0.217905	0.138858	0.0295487	0.0612965	2.47491	3.9257	14.2083	4.95378
144	Oaz3	0	0	0	0	0.267191	0	0.0328173	0.21402
145	Slc17a1	0	0	0	0	0	0.021063	0.117869	0.0128115
146	1500009C09Rik	0.087055	0.0332851	0.14166	0	5.41591	3.59024	2.33332	3.47051
147	LOC105247178	0	0	0	0	0	0.382961	0.204101	0.199658
148	2310020H05Rik	0	0.0220665	0	0	0	0.512113	1.34606	0.113269
149	Nox3	0	0	0	0	0	0.0373069	0.0782889	0.147497
150	4933427E11Rik	0	0	0	0	0.156815	0.110138	0.0256807	0.100487
151	Cym	0	0	0	0	0.0257122	0.135442	0.050529	0.164764
152	Gm21149	0	0	0	0	0.018447	0	0.0815661	0.165492
153	Ap3b2	0	0	0	0	0.0239463	0.0168186	0.0549018	0.0204597
154	Gjb2	2.24945	3.41391	2.13875	2.662	45.5344	174.282	210.415	124.351
155	Gm41659	0	0	0	0	0.0863371	0.0682184	0.0212084	0.138312
156	Slc7a11	0.0433137	0.0149047	0.0510994	0.0475181	1.10605	2.38989	3.09418	1.66829
157	Gm5544	0	0	0	0	0.356104	0	0.0699807	0.0912766
158	Gm15614	0	0	0	0	0	0.0543705	0.172413	0.0661414
159	Lcn2	3.3034	2.22889	1.71935	1.59885	110.53	66.6777	149.669	134.076
160	Gm38883	0	0	0	0	0	0.0795611	0.0106006	0.0622192
161	Teddm3	0.708896	0.529767	0.17041	0.625429	6.89598	38.4047	43.2494	16.0947
162	Sp9	0	0.00563232	0	0	0.146632	0.106947	0.105288	0.115645
163	Hist1h4f	0	0	0	0	0.443141	0.186743	0.609594	0
164	Dmbt1	0	0	0	0	0.0233232	0	0.0229171	0.0179346
165	Gm40057	0	0	0	0	0	0.300757	0.100181	0.156801
166	Gm31202	0	0	0	0	0.0619705	0.261149	0	0.516239
167	LOC108168367	0	0	0	0	0.507901	0.251804	0.0587126	0
168	Gm41030	0	0	0	0	0.0164997	0	0.0405309	0.052865
169	Gm33108	0	0	0	0	0.0571692	0.0240915	0.0561737	0.0146536
170	Odf1	0	0	0	0	0.0287139	0.242006	0.112856	0
171	Gm21190	0	0	0	0	0	0.257792	0.0667875	0.0348447
172	Clec4d	0	0.118591	0.0757075	0.0523498	1.50807	2.55206	5.44887	2.76976
173	Gad1os	0	0	0	0	0.249834	0.0752014	0.140276	0
174	Chil6	0	0	0	0	0	0.135803	0.0542827	0.0472011
175	Mcpt8	0	0	0	0	0.0556159	0.0292962	0.163942	0.106916
176	Gm33074	0	0	0	0	0.0314147	0.16548	0	0.201306
177	Gm40763	0	0	0	0	0	0.0818287	0.305277	0.099544
178	Fabp12	0	0	0	0	0.0251617	0	0.0576883	0.0214981
179	Vsig4	0	0	0	0.0244201	0	0.280115	0.827306	0.283965
180	Drc7	0	0	0	0	0.015109	0	0.0445377	0.0645456
181	Gpr50	0	0	0	0	0	0.018157	0.0423362	0.0441757
182	4933433G15Rik	0	0	0	0	0.19263	0	0.108157	0.0352678
183	Pnma3	0	0	0	0	0	0.0294511	0.0457803	0.0358271
184	Zscan4c	0	0	0	0	0	0.0146867	0.0410937	0.107198
185	Gm29686	0	0	0	0	0.0567601	0	0.167315	0.109116
186	Gm33690	0	0	0	0	0.123139	0.0432432	0	0.315631
187	Prss34	0	0	0	0	0	0.131292	0.0979619	0.0638865
188	Ptx3	0.0431199	0.115407	0.0877083	0.0181944	0.775889	1.09568	4.24985	5.17288
189	Gm13596	0	0	0	0	0.0286621	0	0.0563259	0.0244888
190	D6Ertd474e	0	0	0	0	0.0114918	0	0.0677502	0.0515477
191	LOC105246271	0	0	0	0	0.224346	0	0.0629826	0.082149
192	Gm39383	0	0	0	0	0.0538234	0.014176	0.0352574	0
193	Gm2573	0.049508	0.0378584	0	0.208899	4.73848	2.45611	0.279358	5.39268
194	Fgf23	0.0920167	0.0117274	0.0374334	0.0258843	0.152656	1.12578	3.05764	2.51327
195	Ptchd2	0	0	0	0	0.00981609	0.0206829	0.00643011	0
196	Frrs1l	0	0	0	0	0.0329309	0.0433666	0.0161787	0
197	Cyp2a4	0	0	0	0	0.129506	0	0.054536	0.0237106
198	Il19	0.0739307	0.183736	0.240607	0.031195	3.07099	2.63897	7.28654	8.81471
199	Serpina3m	0.273273	0.237466	0.101064	0.241098	2.62505	6.20243	14.8499	10.6657
200	Mmp8	0.0844643	0.0129178	0	0.0570235	0.213423	1.33545	3.0058	1.65771
201	4930544M13Rik	0	0	0	0	0.0337063	0.0946941	0	0.115195
202	Gm12602	0	0.00886362	0	0	0.00887521	0.252456	0.187494	0.0227489
203	Kcnq2	0	0	0	0.00173237	0.00314365	0.0397428	0.0386114	0.0201445
204	Sprr2a3	0.632273	0.650857	1.66201	0.923494	21.0036	59.8901	51.9972	16.5614
205	Sprr2a2	4.07139	3.5913	1.28321	5.57523	56.3508	222.143	217.764	60.56
206	Gm33616	0	0	0	0	0.0516477	0.0362746	0.0422903	0.0441278
207	3100003L05Rik	0	0	0.0253878	0.0526651	0.238922	0.578932	1.31467	1.25543
208	Gm40671	0	0	0	0	0.0401327	0.0338244	0.00788677	0
209	Mmp1b	0	0.0158675	0	0.0175111	0.0953297	0.48542	0.522989	0.33598
210	Cxcr2	0.0397807	0.0405599	0.0647329	0	1.04578	1.04827	1.51642	1.82174
211	Ldlrad2	0	0	0	0	0.0215038	0.0339821	0.0105647	0.0413389
212	Ly6g	0	0	0	0	0.101695	0	0.0999243	0.130332
213	Ankrd2	0.349689	0.857923	0.142258	0.0368878	1.00408	16.6195	31.7026	1.14385
214	Efcab8	0	0	0	0	0.0216876	0.13709	0.0213099	0.0277948
215	Fscn3	0	0	0	0	0.0122175	0.0386142	0.0480191	0.015658
216	Gm21119	0	0	0	0	0.00367743	0.015497	0.036134	0.00942599
217	Klk6	3.71768	5.56216	4.74641	6.68391	66.8669	163.437	270.461	169.173
218	Fosl1	0.644054	0.427455	0.395484	1.66131	6.95058	19.2426	30.5638	43.5734
219	Gm39485	0	0	0	0	0.0460061	0.0484684	0.0301367	0.00982691
220	LOC108167930	0	0	0.0273661	0	0.038631	0.325588	0.379583	0.363069
221	Tmprss11a	0.0146632	0.0112128	0.0477212	0.0247485	0.0561375	1.40758	1.72651	0
222	Tcf23	0.00932452	0	0.0227599	0.0472137	0.0571177	0.94399	0.961108	0.562741
223	Gm13657	0	0.00846127	0	0	0.0720148	0.0892577	0.141522	0.0542907
224	Pitx1	0.0777744	0.0594734	0.0126558	0.0656337	0.095282	3.45061	3.04274	0.18317
225	Pbp2	0	0.0252289	0	0	0	0.47905	0.421973	0.129502
226	Gm41443	0	0	0	0	0.0555186	0.05849	0.0545519	0.0533645
227	Krt18	0.0591974	0.0226339	0.21674	0	0.498597	2.2802	2.56092	3.42737
228	Nrg1	0.0545598	0.108476	0.0754649	0.0667623	1.19793	1.93982	2.3449	3.27799
229	Osm	0.043459	0.0166164	0.0530389	0	0.848544	0.385629	1.30787	0.788966
230	Oca2	0	0.00960808	0	0	0.0384826	0.0506777	0.179609	0.0986385
231	Cfap54	0.0100335	0	0	0	0.0742646	0.0863329	0.0729714	0.0459477
232	Tnfsf4	0	0	0	0	0.0197196	0.0623251	0.0387525	0.0252727
233	Pcsk2os2	0	0	0	0	0.0188302	0.00991899	0.0277535	0.0120664
234	LOC105245406	0	0	0	0	0.0458952	0.0322343	0.022548	0.00980321
235	Gm35051	0	0.0151615	0	0	0.197357	0.12795	0.0596677	0.155651
236	6720468P15Rik	0	0.0532562	0	0	0.622135	0.346442	0.445377	0.205027
237	Lrrc26	0	0	0.0279329	0	0.394311	0.138471	0.206637	0.16845
238	Prg4	0.113271	0.0938353	0.207359	0.131435	0.820326	1.99496	5.98317	4.81203
239	Gm31054	0	0	0	0.00717768	0	0.0686105	0.147179	0.0500785
240	Trh	0.0598818	0	0	0	0.171941	0.28983	0.439263	0.587626
241	Nt5c1a	0.0198816	0.0190041	0.0647044	0.0293616	0.293046	0.966284	1.23404	0.675534
242	Serpina3k	0.0250836	0.191813	0.0408173	0	0.345714	1.67944	2.6515	1.62458
243	Gm39584	0	0.0030693	0	0	0.0153666	0.0518047	0.0181188	0.0118163
244	Fhl2	1.02256	0.847108	0.713127	1.00676	7.41024	30.5301	26.0292	18.9342
245	Ankk1	0	0.0113861	0.00605732	0	0.00570048	0.120111	0.313668	0.00730574
246	Hist1h3c	0.172659	0.0660155	0	0	0.165255	3.20342	1.55882	0.720087
247	Chil1	1.24777	1.06189	0.62223	1.39267	12.1969	21.6082	33.758	29.7523
248	Gm39023	0	0	0	0.0182896	0	0.166086	0.195668	0.148874
249	Hmga2	0.1161	0.0887811	0.0393592	0.232695	0.681545	3.08281	4.36018	2.61566
250	Hist1h3f	0.0458895	0	0	0	0.175686	0.296142	0.0345253	0.60793
251	Tdg-ps	0.0421691	0	0.0228732	0.00593108	0.581194	0.215439	0.465319	0.303461
252	Gm5414	0	0.0859515	0.0304838	0.0421575	0.028688	1.55146	1.41882	0.649541
253	Vmn1r181	0	0.0145622	0.0309881	0	0	0.261149	0.229238	0.635371
254	1700092M07Rik	0	0	0.0443619	0	0.166994	0.615761	0.410216	0.21402
255	Gsdmc	0.782837	0.758264	0.24062	0.822124	4.63545	19.2605	21.262	8.37345
256	Slc39a12	0	0.0112727	0	0.0124403	0.0902992	0.142698	0.25509	0.0723297
257	Igfl3	1.22477	0.26016	0.221445	0.775189	27.8214	7.54715	7.8069	7.81224
258	Tmem108	0.100179	0.068398	0.151371	0.13285	3.57505	1.95102	1.16824	2.44713
259	Nlrp6	0	0.00693379	0	0	0	0.0585156	0.0648087	0.0578368
260	Padi3	0.0270132	0.056806	0.0219785	0	0.299915	0.51753	0.802782	0.530166
261	Gm35380	0.00382907	0.0117122	0	0	0.0410464	0.176062	0.0749017	0.0526051
262	Glyat	0	0	0	0.0266944	0	0.102067	0.356982	0.186246
263	Gsta4	4.21735	3.5392	3.87125	1.53312	10.2506	83.7769	109.182	48.8135
264	Has3	0.225307	0.190916	0.213041	0.395689	1.12835	4.65424	6.50558	7.08702
265	Elf3	0.25738	0.333074	0.0644339	0.200495	1.04601	6.47618	6.49446	2.37998
266	Serpina3n	15.3716	15.1722	21.3529	17.9927	195.971	240.738	434.747	424.549
267	Tmprss11g	0.216425	0.259281	0.281741	0.243521	0.961147	5.98241	8.32601	3.07243
268	Gpr179	0.0176033	0.0235569	0.00716123	0.025997	0.222399	0.262702	0.442019	0.429699
269	a	0.135704	0.155658	0.141958	0.159511	2.2303	1.66353	2.74936	3.91656
270	Gm31400	0	0	0	0.0435216	0.0394884	0.270411	0.368607	0.177129
271	Gm26579	0	0.103554	0	0	0.414757	0.801083	0.339612	0.531552
272	Defb14	0.441749	0.988688	0.806496	0.454624	2.98644	11.7681	19.9493	11.7889
273	Plekhg4	0.00621635	0.0332751	0.00505776	0	0.0142794	0.401164	0.166031	0.201306
274	Asic4	0.0156371	0.0119575	0	0	0.119732	0.12614	0.0823527	0.168793
275	Mmp13	0.0464727	0.0355373	0.0252075	0.0522911	0.510034	0.737269	0.582736	0.836077
276	Pla2g4d	0.0349002	0.0711678	0	0	0.0712608	0.910281	0.765843	0.0627879
277	Cemip	0.0491265	0.0456166	0.0399704	0.0710705	0.245846	1.25397	1.23686	0.661143
278	Gm13293	0	0.0196939	0	0.0652013	0.0591589	0.633638	0.319708	0.480181
279	Cd177	0.0829971	0	0.122779	0.0127348	0.0346638	0.754725	1.66327	1.08841
280	Upk3bl	0	0.0179634	0	0	0.0179869	0.170546	0.132553	0.069156
281	Fpr2	0	0.0244502	0.130074	0	0.440679	0.154755	0.92615	1.0668
282	Ptgs2os2	0	0.036318	0	0	0.0909137	0.220293	0.178661	0.209727
283	Fetub	0.115555	0.265093	0.131626	0.175531	0.495487	5.19209	3.97312	1.42879
284	Pou3f3	0	0.0103385	0	0	0.020704	0.010906	0.0915457	0.0928699
285	Cntn2	0.0596785	0.0619341	0.0173413	0.0251813	0.492857	0.326671	0.670288	1.07296
286	Rtn4rl2	0.0356816	0.109142	0.203219	0.0602233	0.646599	0.796338	2.8814	1.89663
287	Drd1	0.034715	0.00884877	0.103565	0.0390613	0.354414	0.597411	0.996844	0.897078
288	Tnfaip6	1.87649	2.01881	2.68499	2.54464	9.22536	17.7679	51.7594	58.1763
289	Gad1	0.00803689	0.00614574	0	0.00678232	0	0.123179	0.151166	0.0630935
290	Acod1	0	0	0	0.0135122	0.03678	0.0645808	0.120465	0.0314248
291	Hist1h3a	0	0.25249	0	0	0.316025	2.19739	1.14893	0.567024
292	Spink6	0.176483	0.377874	0.172309	0.238294	14.8374	0.0569455	0.159334	0.207821
293	Smc2os	0	0	0	0.055862	0.354796	0.266989	0.149408	0.259832
294	Hist1h2ak	0.07731	0	0	0	0.207185	0.249455	0.174495	0.606921
295	Camp	0	0.211602	0.0562856	0.05838	0.370788	1.1719	2.18599	1.35772
296	Tex35	0	0.0247365	0	0	0.148613	0.182661	0.146025	0
297	Tnc	2.18909	1.79217	2.47387	2.20072	26.255	30.5413	33.8826	32.9976
298	Fxyd4	0.0470621	0.071976	0.0574362	0.0397157	0.198193	1.044	1.32778	0.588827
299	Olah	0.0274607	0	0.0223426	0.023174	0.094619	0.531642	0.165282	0.296422
300	Smim3	2.26952	2.16441	2.4012	2.62891	21.8243	35.5919	30.1895	45.5752
301	Gm15319	0	0.00324533	0	0	0.00324958	0.034235	0.019158	0.0166586
302	Serpinb3d	0.0172947	0.0132251	0.0140714	0.02919	0.0397273	0.613852	0.377344	0.101829
303	Gpr35	0.133927	0.148964	0.188214	0.151551	2.06492	2.13124	1.72439	2.73601
304	Gm36546	0	0.0230958	0	0.0509762	0.300638	0.316728	0.431743	0.0889149
305	Gm31249	0	0	0	0.00888682	0.0241898	0.0679583	0.0396142	0.0206677
306	Gm29779	5.58143	5.35304	6.23032	3.6977	52.3143	81.2616	87.038	65.5923
307	Krt6a	207.65	224.45	182.962	192.922	1832.11	3355.15	3001.24	2591.73
308	Gm32848	0.0416464	0	0	0	0.095665	0.142779	0.297664	0.0306511
309	Stab2	0.0305704	0	0.0290182	0.0171989	0.210668	0.182897	0.473415	0.152495
310	Ccr1	0	0.0671581	0.0714554	0.0741144	0.369853	0.153497	1.59681	0.73255
311	Abcb11	0.0136153	0	0	0	0.0104251	0.101594	0.0384135	0.0334021
312	Dusp9	0.135517	0.172715	0.0612555	0.279554	1.08376	2.87871	2.63957	1.97999
313	Itih3	0.052058	0	0	0.0658976	0.0697557	0.251962	0.993845	0.242654
314	Timp1	1.44335	1.12152	1.85622	1.10017	14.2423	11.399	20.6149	24.4668
315	Clec4e	0	0	0.0253624	0.0263061	0.147188	0.0586733	0.359607	0.122358
316	Adamts4	0.609219	1.31995	1.43654	1.17581	4.87638	8.14971	25.4682	18.5107
317	Gm34687	0.0815712	0.00891098	0.056887	0	0.459516	0.173903	0.44713	0.754726
318	Lrp8	0.133448	0.163274	0.195437	0.173429	1.34673	2.46084	2.69877	1.87264
319	Gm32635	0	0	0.00901231	0	0.0466477	0.0357413	0.0166674	0.043479
320	A730049H05Rik	0.0510497	0.0607247	0.0311514	0.0263272	0.154182	0.171585	0.890845	0.83771
321	Baat	0	0	0.0203963	0.0211553	0.0815776	0.131443	0.0943024	0.2337
322	Gm30286	0	0	0.0272555	0	0.128249	0.0270226	0.100813	0.164364
323	P4ha3	0	0.130994	0.069688	0	0.891924	0.663289	0.251319	0.706026
324	Tmem28	0.117057	0	0	0	0.291296	0.613773	0.308241	0.201021
325	Bcl3	1.98553	2.83077	2.99365	2.92518	17.7111	30.3684	39.3714	38.6272
326	Cyp2g1	0.0447255	0.359113	0.0363897	0.0566157	2.66262	1.38903	0.874891	1.09724
327	Disp2	0.011533	0.00440961	0	0.0145991	0.0132461	0.102337	0.134493	0.113175
328	Car2	0.527875	0.723227	0.59055	0.705332	2.50092	7.65592	10.6238	8.52557
329	Lncenc1	0	0.00894115	0.0190266	0	0.116387	0.084888	0.123157	0.0344219
330	Pmepa1	2.36052	2.34318	3.56211	2.02962	20.308	33.7827	25.2253	37.2022
331	Fcgr4	0	0	0.350637	0.0279757	1.16762	1.12315	1.02259	1.04099
332	Robo3	0.00570774	0	0	0.0144503	0	0.0414384	0.0987682	0.0952181
333	Cpxm1	2.43049	3.95275	4.27531	5.96549	9.83582	41.9598	74.3288	54.9657
334	Mmp10	0.0716924	0.127919	0	0	0.146385	0.501212	0.692209	0.879406
335	Gjb6	0.97287	0.941556	0.797733	1.4111	1.92049	17.2469	19.6311	5.11653
336	Gm16252	0.0079262	0	0.00644894	0	0.0606903	0.00639384	0.00596335	0.0894478
337	Csrp3	1.61835	4.93386	1.10882	0.39534	3.24463	25.7316	54.807	2.1314
338	Gm42226	0.716455	0.814397	0.53566	0.620956	5.21896	6.79474	9.01056	7.17316
339	E2f7	0.283507	0.25713	0.246761	0.397825	0.762301	3.92774	4.74714	2.78209
340	Fam71d	0	0.0118105	0	0.0130338	0.0591295	0.0373765	0.0929598	0.106092
341	Procr	1.41008	1.93916	1.35082	1.45867	7.10504	11.7875	21.9877	21.9276
342	Esr1	0.65761	0.623557	0.69556	0.554956	7.28099	6.38869	5.28072	6.97806
343	Draxin	0.149284	0.114157	0.204566	0.0795669	0.517384	1.22325	2.13104	1.66155
344	Ghrl	0	0	0.0671615	0	0.189615	0.199763	0.263944	0.121505
345	Abcc8	0	0.00469444	0.0149845	0	0.103413	0.00495215	0.083137	0.024097
346	Adgrg7	0.0131051	0	0	0.0110593	0.0702411	0.0634289	0.0591582	0.0643007
347	4930486L24Rik	0.241446	0.253869	0.503393	0.764085	2.17226	2.75109	6.53955	6.04181
348	Gm30732	0.0184992	0.0565847	0.120411	0.0624458	0.396611	0.298455	0.598475	1.27074
349	Sptssb	0.0232277	0.017762	0.0755943	0	0.293457	0.356005	0.174756	0.364697
350	LOC106557447	0.752799	1.25598	0.194885	0.25989	2.67246	11.1791	5.13599	5.30543
351	Hist1h4n	0	0.173155	0	0.0955455	0.86691	0.639314	0.681451	0.777722
352	Kcnj4	0.00631199	0	0.00513558	0	0.0676625	0.017821	0.0284933	0.00619402
353	Il1f6	0.375431	0.717722	0.381824	1.1881	0.485096	10.7133	13.6463	1.31248
354	Ttr	2.30778	4.50268	2.65081	1.05969	16.7869	31.716	24.4738	28.9908
355	E130012A19Rik	1.56505	1.76797	1.64958	1.20067	9.59356	19.3891	16.7055	14.1014
356	Tdrd5	0.00514696	0	0	0	0.0197049	0.0124557	0.0116171	0.0101015
357	Trem2	0.144636	0.0276505	0.205938	0.366174	0.858286	1.28341	2.84287	2.16447
358	Prkg2	0.0590474	0.0250851	0.0880776	0.0609034	0.148195	0.775342	0.863817	0.447456
359	Ptgs2	1.18461	0.998225	0.66523	3.14021	5.90115	7.85835	16.6437	26.0075
360	Car4	0.817523	0.273504	0.623583	0.258715	2.24958	4.57509	8.59177	3.23405
361	Gm36311	0.0390926	0.149469	0.0318067	0.0824756	0.808189	0.693768	0.338234	1.15086
362	Gm15283	0.0519601	0.178801	0.0951208	0.0548113	1.10405	0.712551	1.04573	0.777582
363	Cyp7b1	0.323072	0.4941	0.235189	0.286989	1.66652	2.67471	4.94447	3.09525
364	Sln	3.34693	1.21875	5.57595	0.134499	0.366103	23.0775	65.6203	3.90997
365	Tmem163	0.0259801	0.00993337	0.021138	0	0	0.104787	0.127051	0.28044
366	Grin1os	0.021478	0.0218987	0.0233	0	0.0438547	0.138605	0.140046	0.281021
367	Etv4	3.02462	3.91261	3.65235	4.21489	31.1282	35.1848	30.3501	33.7867
368	Idi2	0	0	0.0526093	0.0155906	0.0990202	0.253348	0.208491	0.0725167
369	Lce3c	1.76333	1.85405	4.30405	2.1391	2.95349	44.9842	32.7794	7.24593
370	Gm4610	0.0906744	0.231126	0.31969	0.07652	0.0462858	2.09681	3.18358	0.949117
371	Hist1h1d	0.0533997	0.122503	0.0434472	0.045064	1.47196	0.689217	0.0803515	0.209607
372	Hist1h2bj	0.289778	0.147727	0	0	0.29584	0.701266	1.88948	0.947873
373	Krt90	0.11447	0.131302	0.159661	0.193202	2.32896	0.395742	0.818165	1.67694
374	LOC102638183	0.10308	0.0788245	0	0	0.394638	0.582062	0.193883	0.505768
375	Orc1	0.224947	0.150056	0.194705	0.149443	1.12506	1.44009	1.84365	1.66732
376	Ada	0.632273	0.613665	0.514432	0.800361	3.30509	7.67997	7.81239	2.97103
377	Gm19424	0	0.0566353	0.037662	0.0156254	0.155951	0.328594	0.334331	0.145357
378	Dnmt3l	0.0155199	0.0890097	0.138901	0.209556	0.58229	1.77777	0.71227	0.723418
379	Nppc	0.238608	0.425743	0.258849	0.738323	1.50727	2.98341	3.68013	5.50248
380	Has1	0.270053	0.21798	0.463857	0.329186	0.73521	1.11343	3.5556	4.91734
381	Pi15	1.69392	1.67294	1.77755	1.87906	7.05799	16.2862	19.2021	14.605
382	LOC108168402	0.00539489	0.00412543	0.0021947	0.00455275	0.0475045	0.0304634	0.0304417	0.0317644
383	Pcdhb2	0	0	0.0121496	0.0252033	0.125772	0.0120458	0.0898779	0.102575
384	Kcnj14	0.0125761	0.0192337	0.0511609	0.0636776	0.312956	0.131882	0.222351	0.536835
385	Rptn	4.24776	5.09781	4.52136	8.44298	3.8915	87.4375	82.182	7.97386
386	Dnah6	0.00897319	0.024016	0.012168	0.0151449	0.0412242	0.0723842	0.288045	0.0865873
387	Kif17	0.127014	0.10522	0.0516706	0.16078	0.680773	1.32342	0.716699	0.856899
388	Calca	0	0	0.0255611	0.0265122	0.0360829	0.0633567	0.200909	0.138731
389	Vsig8	0.162335	0.143737	0.0139031	0.0793126	0.359812	1.24748	1.25991	0.318602
390	4833411C07Rik	0	0.0263623	0	0.0290929	0.105587	0.0695237	0.155623	0.16915
391	Gm40909	0	0.0102915	0.005475	0.0113575	0.0463722	0.0814234	0.0658157	0.033017
392	Pla1a	1.18746	1.50296	1.89897	1.08848	3.52717	10.8423	17.0592	12.165
393	Gm40309	0.0182869	0	0.00743933	0	0.0525081	0.0368789	0.0481542	0.0628081
394	Mthfd1l	0.538158	0.537638	0.462576	0.604314	2.18992	4.76128	5.77292	3.78614
395	Prss27	1.00981	1.62712	1.48182	1.78044	3.56225	15.4044	18.3422	7.39662
396	Hmx1	0.0424282	0.0324445	0.0115068	0	0.10829	0.239579	0.25537	0.0555136
397	Gm34168	0.0148152	0.0226582	0	0.00625128	0.0340317	0.0478041	0.0445855	0.203537
398	Phlda2	0.763838	0.29205	0.310738	0.837982	1.81308	6.50055	4.72674	3.22312
399	Pabpc1l	0.108011	0.145756	0.0930498	0.0750652	0.316219	0.840544	0.865214	1.07863
400	Trim9	0.016105	0.0307884	0.0131034	0.013591	0.12537	0.119088	0.140352	0.15804
401	Klk14	0.458303	0.240941	0.318506	0.418991	0.343608	4.72137	4.51842	0.899474
402	Fscn2	0	0.0350878	0.0203634	0.0457626	0.153311	0.188435	0.225961	0.188296
403	Lrat	1.30535	0.867865	1.39928	1.47096	4.78988	12.0516	11.7822	7.84159
404	Treml2	0	0	0.027881	0.00722961	0.0196789	0.131303	0.0386724	0.0756613
405	Ddah1	0.298884	0.497922	0.447276	0.346814	1.81448	1.82979	4.58169	3.19486
406	AI506816	0.0670762	0.0512926	0.042447	0.0691845	0.233972	0.216434	0.773802	0.431504
407	Gm39210	0	0.331459	0.0705336	0.0731582	1.12843	0.209793	0.587003	1.65888
408	Hp	21.782	24.7845	34.442	4.32896	47.5226	94.4655	297.416	161.536
409	Trim63	2.307	1.10889	3.13732	0.407917	0.782287	9.11001	33.1187	6.14484
410	Car9	0.416845	0.246313	0.300614	0.255836	1.828	2.36144	2.40202	2.05457
411	Dhrs2	0.0741557	0.294872	0	0.0500639	0.760857	0.921217	0.6695	0.713144
412	Gm33667	0	0.0443802	0	0.0979542	0.177753	0.210674	0.261986	0.455616
413	Col2a1	0.00705811	0.037781	0.0315845	0.0119127	0.0729586	0.22205	0.201789	0.14545
414	Cma2	0	0.0189518	0.040329	0	0.0189766	0.0999612	0.167815	0.170243
415	Serpine1	2.38434	2.54107	1.48841	4.80486	12.1397	10.6449	17.8512	37.4365
416	Clcf1	3.70408	4.20328	3.08625	4.07032	12.8311	23.3925	34.7903	33.394
417	Epgn	8.30466	5.9042	5.46089	25.6424	46.9044	59.5272	77.7397	129.377
418	Fam222a	0.0377168	0.0672974	0.0613745	0.0530486	0.216596	0.410738	0.652661	0.271421
419	Syt4	0.0580515	0.177566	0.00858763	0.178144	0.888991	1.0728	0.349404	0.673241
420	Tnni1	0.137031	0.104787	0.13379	0.11564	0.608557	1.4149	0.628889	0.779926
421	Mcm10	0.255905	0.223981	0.0827825	0.296617	1.12609	2.03198	1.77223	1.02264
422	Slc6a12	0.0829317	0.11098	0.174311	0.274112	0.841376	1.2878	1.36748	0.949453
423	1700007E05Rik	0.0127856	0	0.0104027	0.00539488	0.0391594	0.0103138	0.0673356	0.0878266
424	Ms4a6d	1.73793	1.79123	4.62322	1.79822	8.26201	13.3854	33.0865	12.7538
425	Gm34197	0.0288299	0	0.0390944	0.00810984	0.0515079	0.228687	0.0939919	0.146171
426	Gpx2	5.00986	7.24624	5.71924	6.84972	54.2395	45.1437	31.863	38.7582
427	Il10	0.0634582	0.024263	0	0.0535523	0.315831	0.127975	0.346139	0.186817
428	LOC108168942	0	0.223151	0	0.410442	0.968252	1.88321	0.439104	1.33637
429	LOC105243300	0	0.0238682	0.0304746	0	0.172076	0.0604285	0.0469665	0.110266
430	Mmp3	4.87779	7.39843	8.68617	8.75697	20.8325	34.0488	73.3017	68.6497
431	Ubap1l	0.0180755	0.0760222	0.00367667	0	0.138403	0.295266	0.156392	0.0886886
432	Steap1	0.153349	0.156353	0.194083	0.14379	0.54795	1.18204	2.21773	0.401287
433	Gm39590	0.0333015	0.0339539	0	0.0093677	0.254987	0.143271	0.0751641	0.0544652
434	Areg	4.57014	5.16388	3.538	18.8519	19.3899	36.8798	46.8287	105.224
435	Hspb9	0.342464	0	0.185758	0.240838	0.34963	2.25609	1.37417	1.0642
436	Dio2	0.620216	0.41746	0.783215	0.474331	3.25748	2.91066	3.15215	5.59174
437	Hist1h4d	0	0.172214	0.458085	0	0.819088	1.90752	0.593029	0.994493
438	2810408I11Rik	0.348708	0	0.0945724	0.637595	1.11251	2.67229	2.36119	0.969542
439	Gm34921	0	0.0529693	0	0.0389706	0.170902	0.0620858	0.10423	0.287003
440	Gm41719	0.156689	0.0553009	0.0784527	0.020343	0.33224	0.481279	0.525954	0.638697
441	Ephb1	0.319643	0.410776	0.317862	0.45707	1.34612	2.75753	3.19647	2.36123
442	Dyrk3	0.484771	0.430012	0.220875	1.14547	2.74677	3.33175	4.01923	4.44314
443	Akr1b8	4.92555	6.2816	5.68812	4.8271	23.7237	36.9902	41.6841	35.4093
444	Gprc5a	0.336137	0.185641	0.273488	0.18911	0.45041	1.26538	2.03721	2.41893
445	Klk12	0.100335	0.0937751	0.145128	0.192865	0.273157	1.04319	1.40491	0.656396
446	Zglp1	0.20514	0.0941211	0.100144	0.259676	0.95815	1.62171	0.47845	1.12731
447	Mmp19	2.02635	2.48017	2.98519	1.81628	8.67128	8.57438	16.4632	24.0735
448	Selp	1.67537	0.976983	1.40234	1.15955	3.77923	4.06899	16.4451	8.13156
449	Gm36907	0.0233586	0.00595405	0.0126701	0	0.0178855	0.06909	0.0995864	0.0764069
450	Apol8	0.28944	0.184444	0.220777	0.274791	0.86802	1.01176	1.32472	2.7693
451	Tnfrsf12a	17.2623	18.8154	17.8008	28.6099	73.0422	132.097	141.005	160.801
452	Grin1	0.00472607	0.0361399	0.0230714	0	0.0578994	0.202057	0.0497798	0.10203
453	Ctla2a	14.3726	12.9909	15.4789	13.9728	22.6814	66.5303	163.9	92.3977
454	Tubb6	6.85488	5.43265	9.51136	6.62699	18.2841	57.0885	54.4157	43.2285
455	Chodl	0.146425	0.0959741	0.0595672	0.158873	0.47249	0.561054	1.29836	0.487513
456	Ier3	35.8687	32.7485	23.7088	52.3101	144.687	189.614	289.883	254.764
457	Mybl2	0.998087	1.01253	0.689645	1.34596	4.95788	8.65817	6.55074	4.51819
458	Tubb3	0.986051	1.8023	1.44801	1.85706	8.0289	10.7285	9.03808	9.22781
459	Mapk6	11.1601	11.4499	10.6602	12.3001	29.3097	83.4032	94.634	66.9641
460	Gfap	0.182816	0.135914	0.2603	0.282843	1.21705	0.36868	0.695356	2.85045
461	Slc45a2	0.0694572	0.106227	0.0339072	0.105507	0.696695	0.560292	0.22993	0.44985
462	Ggt1	0.0830758	0	0	0.0630968	0.101777	0.381985	0.237511	0.163046
463	Ccne1	0.836814	0.688505	1.00835	1.19784	3.33348	7.17758	6.94137	4.90626
464	Gm12248	0	0.0200237	0.0426099	0.0220977	0.0300748	0.116176	0.216708	0.160599
465	Gm40812	0.692078	1.77787	1.22296	1.65175	19.0605	6.32427	5.01165	2.24966
466	Gls2	0.324646	0.490143	0.670508	0.688434	2.32645	4.60645	3.42577	2.48328
467	Aldh1a3	1.09048	0.726733	1.05081	0.992229	1.89384	6.85052	9.60684	4.13692
468	Tlr13	0.0722639	0.0947308	0.109192	0.130679	0.316182	0.449691	1.08737	0.526785
469	Ier5l	3.90876	2.72645	4.56625	2.65225	14.1759	28.7932	21.6486	16.1592
470	Nkain1	0.207859	0.300866	0.398637	0.300706	1.45514	1.9522	2.3737	1.28212
471	Rtbdn	0.080619	0	0.0327967	0.0340172	0.046297	0.357682	0.272945	0.178003
472	Htr1b	0.0356918	0.0818797	0.290397	0.0602406	0.0546579	1.09408	0.886151	0.66547
473	Gpr176	0.149612	0.196126	0.11825	0.223656	0.412404	0.799986	1.61124	1.10321
474	Fscn1	5.83429	4.66935	6.06795	6.14952	17.3694	43.9113	38.009	30.3263
475	Slc16a3	1.55175	1.46216	2.05695	1.52532	3.10614	12.1519	16.3228	5.60623
476	1700021L23Rik	0.0223748	0	0	0.0377642	0.0856611	0.0902457	0.0673356	0.109783
477	B9d1os	0.0521892	0.159634	0.0849246	0.132127	0.199804	0.926189	0.588975	0.768207
478	Amd2	0.925595	0.480113	0.842613	1.02691	3.28589	5.41453	5.13763	4.33823
479	Il17b	0.179853	0.302571	0.263399	0.394623	1.59746	1.24771	1.24489	2.2591
480	Adgrf1	0.0410442	0.0784653	0.106862	0.00692742	0.342556	0.529747	0.253216	0.177219
481	Ngf	0.918737	1.06594	1.05682	1.13625	3.92972	4.48505	4.43334	9.71515
482	Pcsk9	0.0943922	0.0992488	0	0.0697003	0.198757	0.437825	0.470487	0.335777
483	Spp1	1.34962	1.37605	0.803223	1.09676	4.05701	4.53624	9.70266	6.69554
484	Gm32708	0.0442558	0.0282017	0.024005	0.087144	0.237204	0.0773498	0.116537	0.564573
485	Padi1	0.0441301	0.0506189	0.026929	0.0465517	0.0633564	0.458331	0.348618	0.0541317
486	Tfec	0	0.0351614	0.0523758	0.100889	0.119705	0.229968	0.442807	0.234633
487	Gm32994	0.00838151	0.0128185	0.00681939	0.00707315	0.0352971	0.0338056	0.063059	0.0657989
488	Cdk18	0.708972	0.654313	0.750881	0.69114	2.92486	4.32875	3.03027	4.78609
489	Ccdc168	0.00182418	0.00557976	0.00742099	0.00769714	0.0307288	0.0206013	0.0370559	0.0358018
490	Myh2	1.63491	0.98714	1.51587	0.215578	0.539855	9.09173	13.0051	0.745357
491	Arl9	0.0710369	0.081482	0.0963287	0.059948	0.190373	0.477529	0.195966	0.801656
492	Mc1r	0.0395942	0.0173014	0	0.0859205	0.485072	0.0730047	0.10639	0.122113
493	Lmod2	3.17054	2.20701	1.61976	0.933353	2.85512	7.74072	29.2982	2.35672
494	LOC102636700	0	0.0697961	0.0594098	0.0154051	0.027955	0.279786	0.212878	0.268703
495	Zkscan2	0.00955568	0.00730715	0.0155494	0.00403201	0.0859713	0.00770829	0.0808796	0.0234427
496	Apod	69.1203	69.5168	91.6841	70.2006	219.96	300.231	472.659	580.791
497	Trpm2	0.00720247	0.033046	0.0312538	0.0222866	0.0735316	0.170427	0.15534	0.106018
498	Slco1a5	0.215024	0.0469792	0.0499853	0.103691	0.0705609	0.84249	0.756877	0.519977
499	Ms4a4a	1.08172	1.86116	3.02962	1.68528	4.8103	5.63829	21.9424	7.81838
500	Porcn	2.86298	3.4996	3.77581	3.03665	19.0187	17.8078	15.5291	17.2281
501	2010204K13Rik	0.131411	0.502444	0.285117	0.258761	1.02297	2.27911	1.63132	1.37552
502	Hdc	0.750578	0.597876	1.52672	0.422275	3.98706	3.74004	6.24116	3.35284
503	Hbegf	4.78938	4.56299	3.27213	14.4885	11.91	24.3701	46.5283	58.0336
504	Asb16	0.152123	0.0697961	0.148524	0.0898632	0.314493	0.711735	1.09873	0.298559
505	Gm16174	0.118058	0.105324	0.0880498	0.132838	0.158192	0.626955	0.969636	0.579255
506	Pth2r	0.0123181	0.00470979	0.0100223	0.0155929	0.0990349	0.0198734	0.0185353	0.0906593
507	Mup11	0.173563	0.364986	0.547208	0.109852	1.39541	0.315019	2.25253	2.27802
508	Mlana	0.691597	0.793288	0.844049	0.924093	2.38298	5.18374	4.18431	5.23143
509	Lyve1	1.35107	1.58012	3.54997	1.42856	3.20088	8.33431	20.7125	8.29808
510	Plaur	1.20952	0.850918	1.86978	1.04113	2.74132	5.84436	8.68134	8.14224
511	Spdef	0.048226	0	0.0196189	0.0203489	0.0461578	0.175061	0.0907081	0.141974
512	Abra	0.282212	0.422619	0.593171	0.119079	0.0720293	1.67894	4.92771	0.600032
513	Actn2	3.77594	3.80568	3.11172	0.421744	0.76532	16.1816	37.1192	2.85395
514	LOC102638670	0.218836	0.197225	0.146255	0.329778	0.62237	1.18527	1.62291	1.13509
515	Ptgir	0.493872	0.607852	0.554902	0.444563	1.99161	1.92367	3.89616	2.87554
516	March10	0.0156804	0	0.0170106	0.044109	0.0960511	0.122273	0.0629191	0.11797
517	Fmo4	0.0859923	0.00773619	0.020578	0.0256125	0.0232389	0.199942	0.304457	0.178698
518	Hist1h4h	0.952602	0.0728447	0.465035	0.08039	2.77172	1.46003	3.01013	0.747839
519	Wfdc17	4.59443	6.24966	14.5931	10.6997	18.6044	32.3223	92.1	37.8892
520	P2ry2	0.621708	0.480583	0.659786	0.433414	1.50573	2.73652	4.20973	2.56635
521	Gm38946	0.275642	0.456693	0.0747562	0.116307	0.809052	0.629999	1.27885	1.9836
522	Mcoln2	0.348897	0.28048	0.393051	0.328407	1.01379	1.41083	2.33217	1.96647
523	Gm35887	0.0284018	0.0108593	0.0115542	0	0.103298	0.0572773	0.0427367	0.0557419
524	Jph3	0.042468	0	0.0259147	0.0179194	0.0325174	0.119902	0.187713	0.0833487
525	Cebpd	30.9136	28.2874	35.55	34.6602	119.313	139.506	193.935	180.423
526	Gm31406	0.0373317	0.0356841	0	0.0315042	0.114338	0.143044	0.0421303	0.219804
527	Apoc2	0.127424	0.0974399	0.16588	0.344105	0.604917	0.904544	0.843642	1.27543
528	LOC102638993	0.528134	0.621322	0.264432	0.0685679	0.373281	4.06368	2.23125	0.637862
529	Cntfr	1.59302	1.0276	2.22448	1.18559	5.19336	7.37523	7.34557	9.01028
530	1110017D15Rik	0.0184827	0.0848014	0.0300759	0.031195	0.14152	0.164004	0.368499	0.145098
531	Stom	15.6718	15.8606	17.1928	14.5045	45.4187	86.731	96.7343	73.9124
532	Ticrr	0.394293	0.479779	0.238848	0.476042	1.3685	2.70471	2.28226	1.28786
533	Clec2e	0.0182467	0.111625	0.0593836	0.046195	0.153685	0.47101	0.315745	0.214868
534	Cenpm	1.14802	1.01166	1.16535	0.922682	7.74386	6.5972	3.05183	2.97199
535	Nanos1	0.131868	0.0564695	0.0429163	0.195858	0.411959	0.672285	0.39288	0.538318
536	Phlda1	10.768	10.8626	11.2642	14.0559	27.9435	43.5595	66.0802	80.8694
537	BC030867	0.41169	0.423791	0.515324	0.467687	1.66707	3.37847	2.31708	1.22753
538	Sele	1.51852	1.1534	1.26867	1.03206	2.86777	3.08702	9.61898	7.53569
539	Serpina9	0.675164	0.863176	0.720994	0.409522	2.66561	2.51043	4.26215	3.07463
540	Cthrc1	0.598145	0.584452	0.459628	0.701075	1.60298	1.99704	4.5127	2.85331
541	Gm19510	0.0222666	0.0170271	0.0543499	0.0939539	0.281315	0.215542	0.360179	0.0437009
542	Dusp6	21.1043	16.4158	12.94	46.547	86.1796	92.238	122.61	149.97
543	Sfrp1	23.6295	24.7532	22.3929	23.8334	128.381	115.398	85.2944	112.884
544	Slc5a5	0.0382978	0.136668	0.0727065	0.0430926	0.293243	0.339831	0.417798	0.325711
545	H2-M9	0.120811	0.508108	0.196589	0.0849603	0.493355	0.763396	1.96935	1.04722
546	Etv5	3.63617	3.37638	3.63726	3.39069	19.7183	17.2405	11.005	17.1614
547	Msr1	0.11578	0.328848	0.269146	0.162844	0.540354	0.620419	1.92467	0.954916
548	Gm41756	0.0423271	0.0161836	0.0344383	0.125019	0.129638	0.239008	0.429909	0.228448
549	Mt1	369.454	321.044	335.687	454.72	1173.18	1420.08	1637.19	2517.78
550	Gm38794	0.0213985	0.0163633	0.0522309	0.0270872	0.163847	0.120831	0.177093	0.0839943
551	Cd14	1.07275	1.4308	2.0501	1.62111	4.06879	4.04505	10.9052	9.00918
552	Bcat1	0.218797	0.167312	0.294117	0.164572	0.742963	0.715581	1.06999	1.29991
553	LOC108167882	0	0.0526953	0.0280336	0.0193845	0.0791463	0.231617	0.0864091	0.0788931
554	Myot	4.08662	3.73167	4.83359	0.373674	0.748723	13.5881	41.7744	2.98732
555	A3galt2	0.228843	0.151437	0.279288	0.148554	0.866007	0.553804	1.21514	1.01918
556	Tnfsf9	0.449741	0.545517	0.681367	0.968471	1.69807	3.4653	3.54701	3.28719
557	Krt42	0.549116	0.409663	0.664712	0.542515	2.30737	1.66379	1.89436	3.87712
558	Slc7a1	3.11109	3.3023	2.39418	2.77236	8.12679	14.5142	16.0635	13.4352
559	Gm39194	0.0235779	0.0180298	0.0383671	0	0.144427	0.0665687	0.0532172	0.104118
560	Car12	8.21378	6.71144	8.04226	9.55478	32.9862	48.1999	37.7877	27.0517
561	Ddias	0.62517	0.523163	0.470264	0.756531	2.17668	2.97351	3.26141	2.23402
562	Lrr1	0.135685	0.228266	0.507823	0.366414	1.22594	2.29852	1.04125	1.01193
563	BB123696	1.20293	1.41413	1.01525	0.893938	5.78764	3.80906	2.95824	7.54957
564	Rbp2	11.5003	12.7316	8.25316	12.7493	17.7767	76.902	72.2346	34.7639
565	Bdkrb2	0.197414	0.481638	0.27535	0.539459	0.860164	2.03231	1.98035	1.76658
566	Hist1h4i	1.43954	1.88709	3.43007	0.607413	7.24332	12.11	7.38795	5.95325
567	Mt2	674.19	588.782	568.062	748.294	1949.7	2397.13	2779.94	4174.87
568	Ccl12	0.69579	0.591184	0.629012	0.782902	2.66381	2.68164	4.24604	2.35182
569	Rpph1	0	0.974998	0.72617	0.96839	3.61221	3.49698	1.24706	3.62846
570	9130409I23Rik	0.0566095	0.288592	0.107471	0.11147	0.693528	0.578427	0.695648	0.555515
571	Pxdc1	9.13512	8.15514	7.94255	12.6322	35.0502	35.5036	38.0744	55.8122
572	Gm39656	0.00929524	0.028432	0.064284	0.0392212	0.199284	0.0599857	0.209801	0.155066
573	Fabp5	289.393	327.481	278.087	273.06	432.269	2098.03	1832.98	706.58
574	Tyr	0.107851	0.209526	0.037946	0.108235	0.363802	0.691301	0.355274	0.600688
575	Odc1	22.9428	26.4558	20.1524	18.7587	84.2872	63.6004	76.9152	152.899
576	C77370	0	0.0214648	0.0256931	0.0325712	0.0859716	0.0877424	0.0950339	0.0791927
577	Nek6	1.20093	1.2184	1.15125	1.20412	4.15161	5.1939	5.64485	5.38488
578	Tfpi2	0.161868	0.282924	0.301027	0.0585429	0.548881	0.727485	0.99166	1.15728
579	Ifitm1	6.48074	6.70595	8.58558	6.89227	23.7044	21.5332	43.9007	31.8454
580	Gtse1	1.39263	1.31417	1.07281	1.66284	4.76444	7.46341	6.18623	4.58685
581	Rnd1	0.554892	0.604118	0.55095	1.06353	1.54108	1.97254	3.94835	4.11621
582	Ccl6	8.18087	10.3492	13.1245	7.08647	21.3551	26.7113	71.7752	41.0602
583	Fbn2	0.186356	0.0997536	0.133429	0.141539	0.686346	0.688504	0.458476	0.519361
584	Pirt	0.0569467	0.0870933	0.0617775	0.052062	0.643153	0.329217	0.0214222	0.111765
585	Galnt6	1.34679	1.30452	1.72988	1.44267	3.66843	7.24281	7.74951	5.56492
586	Slc7a8	1.22238	1.41189	1.86427	1.22148	3.32875	6.99731	7.19574	6.14824
587	Sox15	2.03914	2.7288	1.28876	1.50572	2.9833	10.5598	11.4788	6.28894
588	Ripk3	2.45677	2.26569	2.94256	3.58595	9.28454	12.8435	13.01	11.361
589	Tnfsf11	0.296649	0.467868	0.271531	0.211226	0.596248	0.957194	2.13422	1.45553
590	Aqp3	100.892	106.17	94.9108	97.6988	342.296	420.246	395.399	485.601
591	Clec2f	0.521063	0.482337	0.345853	0.75216	2.81381	1.32735	2.25931	2.2875
592	Wfdc18	3.65631	1.36885	1.23952	3.14984	1.60394	8.47965	14.5566	13.6792
593	Gadl1	0.291883	0.676688	0.452349	0.304968	2.44068	1.65192	0.669261	2.33689
594	Exo1	0.328411	0.306941	0.243451	0.418798	1.2601	1.55125	1.45779	1.06708
595	Pmaip1	1.68626	1.8745	2.185	2.8263	4.83585	10.416	10.6192	9.10874
596	Vcam1	0.603646	0.345037	0.83345	0.49398	0.737664	1.68217	3.67914	3.08748
597	Gm1604a	0.0142587	0.00454313	0.00193354	0.00501371	0.0209257	0.0402573	0.0277131	0.0163243
598	Ccne2	0.79016	0.645741	0.34353	0.636274	1.92128	3.47407	2.45508	2.04798
599	LOC102632778	0.6437	0.799877	0.327331	0.339511	1.50943	2.14193	1.90691	3.07939
600	Xirp1	0.241291	0.244209	0.254061	0.0568953	0.0815094	0.715598	2.18913	0.25071
601	Mcmdc2	0.0172785	0.036335	0.00527182	0.032808	0.114109	0.0993089	0.0991223	0.0678223
602	Igsf3	2.30028	2.03385	2.39569	2.77415	6.08836	12.1303	11.4259	8.85551
603	Phyhipl	0.134778	0.16865	0.458573	0.160269	1.10235	0.568319	0.493181	1.53301
604	Gm33424	0.330489	0.0583204	0.0413682	0.429075	0.583967	1.57907	0.478165	0.848201
605	Bdkrb1	0.0309702	0.142096	0.314976	0.18295	0.924833	0.26232	0.815526	0.729394
606	Slc39a14	5.45292	4.70839	5.40858	4.38328	15.7577	14.9327	23.5218	25.3654
607	Sult4a1	0.115473	0.11353	0.0134216	0.278421	0.631546	0.565545	0.484028	0.43707
608	Tcfl5	0.130543	0.256694	0.0455199	0.236069	0.199912	1.03801	0.785724	0.677119
609	Mtfr2	0.417823	0.357095	0.439935	0.637791	0.846856	2.64184	1.94159	1.97168
610	2310068J16Rik	0.184827	0.19787	0.150379	0	0.48117	0.715654	0.66747	0.290196
611	Tgm3	1.99908	2.95645	1.08963	1.15906	0.591315	12.0847	14.0842	2.10561
612	Zfp941	0.301369	0.265022	0.22681	0.139879	1.41049	0.495328	0.680212	1.13119
613	Gm36184	0	0.0122899	0.00871753	0.0135629	0.0369179	0.0432153	0.0322445	0.0315427
614	Degs2	0.660878	0.594029	1.00938	0.689804	1.33165	3.69437	3.99518	2.60548
615	Rrm2	10.9108	9.12104	7.32297	10.4107	27.0351	48.0705	44.6123	29.5558
616	Gm31850	0.0348806	0.160038	0.0709492	0.161896	0.0934774	0.534607	0.610144	0.462088
617	Emc8-1190005i06rik	0.329201	0.519208	0.50221	0.0347266	1.27609	2.09126	1.31579	0.827812
618	Mfsd4b1	0.0728263	0.0779656	0	0.0245832	0.117101	0.223238	0.186291	0.171517
619	4732490B19Rik	0.440471	0.226709	0.323918	0.185857	0.946937	0.997617	1.42116	1.23022
620	Adamts1	18.7889	15.9443	22.2765	16.5683	32.96	51.4512	97.056	103.595
621	Kcnc3	0.32213	0.51602	0.366026	0.553065	1.75634	2.19531	1.38102	1.52332
622	Dlgap3	0	0.0167452	0.0237555	0.0246395	0.0782463	0.0529933	0.0933589	0.0358145
623	Taf4b	0.860052	1.04888	0.853584	1.11372	2.27365	4.06997	4.56573	4.03436
624	Hgf	0.0799194	0.129867	0.1016	0.0969505	0.175932	0.22564	0.762875	0.411735
625	LOC108167917	0.0659188	0.0441066	0.00670413	0.0278144	0.113565	0.189435	0.111588	0.145545
626	Tpsb2	1.14807	1.23458	2.62715	0.454151	1.89549	5.33964	9.93326	3.73191
627	Gk	2.49782	2.75665	2.43055	2.89548	7.33849	9.55796	12.8829	10.8909
628	Amh	0	0.0653349	0.0521367	0.0901279	0.179906	0.19815	0.216949	0.230568
629	Cth	1.05022	1.16973	0.873062	1.33906	2.84948	4.79765	5.71138	3.70791
630	D630023F18Rik	0.100993	0.0653472	0	0.0655599	0.19035	0.231871	0.268863	0.205834
631	Eya2	1.77012	1.6809	2.03046	2.33866	6.89903	8.62595	7.41203	7.09764
632	Dbf4	2.32466	3.21916	2.95746	4.15898	8.5892	16.5771	12.6435	10.7756
633	Dnah10	0.0236149	0.0451452	0.0216153	0.0797142	0.10397	0.159539	0.300926	0.0926941
634	Gm36600	0.0710504	0.0241474	0.0321157	0.0333108	0.299215	0.0573144	0.11879	0.143319
635	Dsg4	0.285945	0.346211	0.28112	0.211145	2.61366	0.615103	0.412339	0.736577
636	Hhipl1	0.111817	0.266577	0.23547	0.0222029	0.342471	0.51467	1.05406	0.522819
637	Cdh23	0.0394519	0.0209868	0.0279121	0.0173705	0.0761767	0.0221389	0.116147	0.185156
638	Ccdc158	0.0433001	0.0248334	0.00880748	0.0365409	0.140907	0.0436612	0.11402	0.138095
639	Pdpn	2.96309	3.59262	4.85834	5.93286	7.54834	13.0145	24.8869	20.2434
640	Atp12a	2.77408	2.84714	2.86292	4.53163	6.6654	8.86226	14.2507	19.174
641	Gm34032	0.0322696	0.00925361	0.00984573	0.0102121	0.0277971	0.0715852	0.106218	0.0277082
642	Gm38715	0	0.0297982	0.0443869	0.0263078	0.0716093	0.0880155	0.137793	0.0917745
643	Ptprn2	0.0615071	0.117585	0.178727	0.15201	0.346488	0.659184	0.304095	0.62082
644	Syt16	0.0401144	0.0460127	0.0571165	0.101558	0.0614306	0.461118	0.294259	0.118094
645	Casc1	0.0640585	0.0235128	0.0542043	0.0345977	0.12949	0.181893	0.152296	0.198642
646	Gm39701	0.206834	0.23452	0.377191	0.644019	1.11406	1.32327	1.96395	1.11983
647	Gareml	0.0324412	0.00826917	0.0527897	0.0547541	0.13248	0.187547	0.158648	0.084893
648	Mdrl	0.319369	0.106846	0.42225	0.202137	0.229255	1.33644	1.03621	1.31237
649	Rbp1	2.83035	2.77325	2.37981	4.28471	8.92828	15.2698	11.9818	9.81779
650	Tnfrsf26	0.375825	0.399153	0.61156	0.528597	0.810009	1.47654	3.30405	1.52984
651	Rem2	0.329397	0.285472	0.339473	0.277978	1.54693	1.50572	0.768258	0.818878
652	Clspn	0.787919	0.691677	0.580699	0.867681	2.55389	3.30907	3.06235	2.04567
653	Tmem88b	0.441721	0.301263	0.407961	0.130972	1.04209	0.760799	1.38322	1.55813
654	Artn	0.378876	0.240056	0.167342	0.155299	0.654802	0.842661	1.00582	0.993223
655	Cfb	3.64662	3.64743	5.21505	3.79143	9.55192	8.094	20.7317	21.6545
656	Aldh1a2	0.23794	0.377898	0.536105	0.231689	1.24729	0.561054	1.75574	1.57159
657	G530011O06Rik_1	0.087055	0.292909	0.184158	0.176318	0.719899	0.287922	1.21169	0.546739
658	Upp1	1.02761	0.785801	1.41089	1.38751	2.54736	3.04636	6.63924	4.72688
659	Thbd	9.06112	7.6534	9.15874	11.7004	14.1278	37.0772	54.9863	32.0509
660	Galnt14	0.152774	0.200272	0.153896	0.297758	1.21991	0.632332	0.368085	0.776366
661	Rab31	6.19904	6.74589	8.58395	8.00298	13.4273	28.6909	39.6656	26.3566
662	Tk1	5.17471	3.717	3.97132	5.03351	14.7014	26.6632	14.2168	10.6628
663	Agt	1.93784	2.1797	2.21834	1.33109	2.62251	5.12584	11.2991	8.84475
664	Hspb7	6.74418	6.59964	6.49819	2.65936	3.04336	20.4632	53.6745	5.23722
665	Il4ra	8.28286	9.01401	9.11498	10.2868	20.4398	30.2788	39.2848	43.6542
666	Ercc6l	0.715643	0.588761	0.441717	0.691396	1.94243	2.54803	2.37648	2.08259
667	Birc5	2.12286	1.92481	2.15654	2.44665	7.93687	11.2728	6.60764	6.01147
668	Pcsk5	0.174656	0.27954	0.429617	0.234799	0.702875	0.956743	1.51115	0.890839
669	Slc4a7	0.914782	1.10239	0.822223	0.737628	2.07932	3.27239	4.04118	3.52024
670	Ncapg	0.955935	0.866518	0.970029	1.3551	2.71809	6.14301	3.72937	2.47166
671	Slc10a6	10.0474	9.93589	12.3574	8.98937	28.9429	30.8775	37.8476	50.5712
672	Gpr62	0.0761731	0.0116498	0.0619762	0.0385695	0.110818	0.0983147	0.2407	0.224249
673	Igf2bp2	0.414488	0.548577	0.46262	0.654728	1.46072	1.96327	2.55472	1.52267
674	Gm41918	0.0492872	0.00942237	0.0300759	0.0727884	0.103782	0.238551	0.0973393	0.145098
675	Acr	0.0553001	0.0258424	0.00999853	0.0311118	0.0446952	0.0693918	0.171045	0.15074
676	1700024P16Rik	0.0145781	0.0445909	0.0296526	0.0369073	0.0725551	0.0940778	0.219359	0.0715281
677	Muc1	0.443387	0.635727	0.698952	0.724961	2.58867	2.22052	1.78607	2.39305
678	Trip13	1.61424	1.19371	1.52988	1.87872	3.5858	7.91316	6.19924	4.54334
679	Gm32092	0.101897	0.31168	0.359259	0.200645	1.00128	0.712379	1.06051	0.73328
680	Rnf122	1.3138	1.18571	1.53353	1.46915	2.86861	3.58762	5.8853	7.02937
681	LOC108168067	1.06649	0.717951	0.719393	0.623084	3.11984	4.80155	2.81863	0.491972
682	Ccl20	1.47255	0.968008	0.98791	3.44464	5.97389	2.98009	7.89128	7.50403
683	Mirt1	0.11354	0.158677	0.0828223	0.0792962	0.296784	0.281085	0.315181	0.641614
684	Bub1	0.878413	0.514738	0.555444	0.837982	2.33946	3.63538	2.64712	1.3211
685	Ms4a10	0.0387273	0.26653	0.126038	0.0653638	0.207572	0.562324	0.611873	0.418038
686	Cdk1	3.39764	2.42088	3.50118	5.22099	9.98462	18.8641	11.9909	10.692
687	Nfe2l2	12.3186	12.8767	12.6321	15.0118	30.2746	49.6984	56.2612	49.3599
688	Lif	0.323439	0.310376	0.552114	0.374636	0.796379	1.27385	2.13043	1.26957
689	Ednrb	1.49863	1.00774	1.70704	1.17235	3.21296	3.41946	6.27823	5.90114
690	Hapln4	0.0579393	0.062028	0.0565689	0.0391159	0.141964	0.205647	0.139492	0.272911
691	Slc29a2	1.35203	1.69381	1.08249	1.30484	3.23787	5.44741	5.9247	4.41077
692	Susd1	0.247546	0.371449	0.334414	0.40204	0.758175	1.38651	1.44426	1.15043
693	Csf3r	0.118501	0.0736259	0.241037	0.278132	0.646487	0.615368	0.735529	0.494215
694	Gnl3	13.0082	13.8428	11.8263	12.5188	30.5759	49.1412	51.1598	47.1511
695	Lrrc36	0.115473	0.290132	0.234878	0.250579	0.391559	1.27747	0.781892	0.671793
696	Ska1	0.341566	0.391789	0.461071	0.524086	1.52166	2.07901	1.19145	1.22646
697	Eno1b	21.4262	18.223	21.3836	0.228755	40.8703	40.3577	77.3735	53.1427
698	Fanca	0.499184	0.297652	0.314281	0.453858	1.14439	2.05893	1.23847	1.02345
699	Gm9465	0.231498	0.272346	0.173864	0.150278	0.818106	0.545864	0.86415	0.66404
700	Bfsp1	0.444486	0.440318	0.39452	0.366576	0.688413	2.18799	1.75187	1.0954
701	Kcnn4	0.669708	0.864203	0.681112	0.98904	2.24987	2.45131	2.92869	3.48312
702	Arc	1.13789	1.14464	0.440864	3.58385	4.1956	4.19613	6.98641	6.54687
703	Hells	1.4543	1.54827	0.909722	1.52056	3.58071	5.71642	5.49068	3.97
704	Cdca5	1.26097	1.10557	1.61853	1.96314	4.73603	7.56755	3.803	4.42693
705	LOC108168082	0.0378172	0.0433777	0.0269228	0.067817	0.121255	0.125837	0.103139	0.255134
706	Fmnl2	3.33624	3.30388	3.84039	3.25407	7.09647	12.4185	15.7324	11.779
707	Tuba1c	40.4635	41.4405	43.3674	45.6799	97.1767	162.993	167.788	153.286
708	Stc1	1.22333	1.12172	2.03569	1.53687	1.86915	4.33578	8.55831	5.23099
709	Gm34223	0.190333	0.13515	0.165921	0.0688379	0.260244	0.394807	0.511424	0.727091
710	Pla2g7	1.96323	2.51998	3.78653	2.04137	5.16064	8.65369	11.6714	9.40908
711	Krt14	1220.58	1437.12	1173.83	1358.38	2681.05	6203.59	5215.25	3570.29
712	Gins1	1.68584	1.60405	1.72763	1.48784	4.42431	7.0176	6.30305	4.40734
713	Tyrp1	3.03279	3.73705	2.54695	4.10513	12.3582	14.267	6.7097	12.4128
714	Mdfi	2.36082	2.90994	3.13644	2.88395	6.79453	10.694	10.0423	10.6844
715	Lbp	6.95013	6.09277	8.41875	5.49127	12.0193	11.2394	34.0224	32.9658
716	Tnn	1.49916	0.82305	2.11821	1.71339	8.12354	2.84431	3.83066	6.04572
717	Gm41677	0.0251445	0.0384556	0.0818326	0.0424389	0.173277	0.263684	0.0945886	0.123373
718	Mcm5	4.38807	5.05845	3.99885	6.3301	13.9759	21.813	17.606	13.6819
719	Rsph4a	0.0340588	0.0260445	0.064659	0.0574843	0.0521571	0.274743	0.136664	0.15597
720	Slc20a1	3.66752	3.94142	3.38535	3.43954	8.83355	12.3169	12.5115	14.7932
721	1110038B12Rik	11.2375	11.1712	15.6004	12.0912	35.3858	53.03	45.8134	34.3919
722	Fkbp11	1.48618	1.23675	0.800199	1.42018	3.53101	4.72492	4.45612	3.94627
723	Gm6958	0.0220768	0.0717483	0.134717	0.0605495	0.232431	0.253775	0.207621	0.287051
724	Pkm	124.986	115.589	129.095	113.648	288.557	506.163	489.553	339.881
725	2810417H13Rik	4.62642	3.32539	3.4958	5.61096	12.8205	17.7638	13.9229	12.947
726	Gmnn	3.76013	4.37169	4.32364	3.48077	11.3108	18.8491	13.9283	9.61999
727	Nop56	17.0777	17.1995	15.5767	14.5461	43.0702	60.0557	54.7501	57.672
728	Srm	17.9108	18.7667	18.2031	17.0767	47.0319	73.7509	61.6015	58.6991
729	Tmem252	5.04092	3.32062	5.75155	4.84348	7.47472	11.1876	24.6676	19.5143
730	Ccnb1	5.31396	5.08285	5.06599	6.65873	13.7341	27.228	19.2429	13.9057
731	Slc7a5	9.96144	9.89049	9.85635	6.35585	21.7622	38.2941	30.3999	29.6789
732	Arid5a	3.37644	2.90533	3.36596	4.61081	7.04042	8.63875	13.0351	18.3706
733	Slc9a5	0.352156	0.449743	0.295383	0.41667	1.27316	1.37937	1.26465	1.14716
734	Ube2c	10.6377	8.74723	11.7695	14.1794	33.893	50.9843	35.3288	30.334
735	LOC108168870	0.286439	0.547594	0.34958	0.604314	1.75459	1.38637	1.04161	1.82706
736	Fam167b	1.69001	1.07415	0.642872	0.759404	2.7225	3.08067	4.57408	3.35993
737	Aunip	0.42417	0.474064	0.716777	0.826054	1.51149	3.04002	2.07433	1.47286
738	Gm41442	0.468213	0.380041	0.440539	0.278132	0.771091	1.0529	1.81839	1.4862
739	Pgk1	58.2973	53.4433	60.5578	61.3645	132.183	235.088	237.812	163.624
740	Ccdc86	3.98789	3.06534	3.57584	2.21253	7.55978	11.5208	10.5998	12.2479
741	Pbk	3.76491	2.58372	2.51341	3.84931	9.06408	14.4163	10.0229	8.31274
742	E2f8	1.7144	1.44288	2.11357	2.02019	3.45784	10.0011	7.15704	3.27751
743	Dsc2	2.6293	2.09212	2.38137	2.79607	5.27795	10.4724	11.3779	5.278
744	Bhlhe40	12.7789	13.0801	10.3376	22.8375	27.0863	44.7769	58.0113	61.714
745	Gm32600	0.105288	0.0345054	0.195804	0.0888521	0.368539	0.448929	0.356463	0.21402
746	Cks1b	12.8365	12.5996	12.5374	12.4727	31.3097	53.7614	40.2987	38.9448
747	Tmem8	0.334933	0.530109	0.789008	0.598165	1.48804	1.55511	2.49646	1.76566
748	Kif18b	1.136	1.16414	1.5389	1.79082	4.12396	6.15418	4.49034	3.53106
749	Gabrb1	0.0115523	0.00662548	0.011749	0.0121862	0.017691	0.0431001	0.0478032	0.028341
750	Slc4a4	0.105084	0.133928	0.122141	0.109795	0.218397	0.282561	0.591075	0.427212
751	Runx1	4.25727	4.50745	4.099	4.86058	14.1507	12.9146	12.7866	17.3612
752	Kpna2	16.1849	17.1498	18.1231	19.0634	41.9108	74.1939	61.5956	50.0515
753	Nfasc	0.454828	0.352594	0.318067	0.356337	0.782861	0.972327	1.49792	1.49636
754	Ahcy	16.0669	16.8593	17.1757	17.9867	40.444	58.9015	63.0945	55.8147
755	Rbm46	0.0544237	0.108205	0.0619925	0.0275568	0.208359	0.175608	0.253866	0.181582
756	Mmp11	2.37572	2.83647	4.3545	2.88432	5.7818	9.85997	13.5151	10.5126
757	Prr9	0.245196	0.294642	0.284996	0.295601	0.643697	0.960709	1.00144	0.996829
758	Gda	3.93575	4.94294	5.09118	3.87332	6.28486	11.5825	23.0096	15.7678
759	Rad18	1.47561	2.01374	1.36067	1.62843	2.59579	6.20805	7.86242	4.00994
760	2700038G22Rik	0.862035	1.31838	1.15665	1.5698	4.3193	3.80629	3.18591	4.36319
761	Timm8a1	10.5285	11.2043	10.8488	11.6233	25.9447	43.9104	35.83	34.6769
762	Amn	0.243754	0.111838	0.436312	0.0822815	0.354617	0.86517	0.953631	0.586036
763	Lrrc4	1.02966	0.944849	0.781906	1.1103	4.67348	3.47006	1.45897	2.7562
764	Ass1	10.4802	10.4427	10.1807	8.62985	19.8524	40.1493	36.5763	29.0829
765	Gm33531	0.161104	0.316786	0.215342	0.0776887	0.30839	0.44557	0.909059	0.767879
766	Tspan3	21.3902	19.7565	22.0347	21.267	36.7112	77.5356	85.0003	66.9693
767	Bnc1	4.30969	4.66025	3.79565	3.32449	11.3228	15.1813	13.1174	11.2777
768	Impg2	0.0103933	0.0397385	0.0211406	0.0526255	0.0775913	0.08384	0.101654	0.132588
769	Tfrc	5.00157	6.09986	4.29095	5.70436	15.0182	16.959	18.5347	16.0839
770	Uhrf1	3.96109	4.42201	2.85807	5.56009	11.4671	17.1301	14.5422	10.0908
771	Cenpw	1.41624	0.641771	1.01359	1.19516	2.89175	4.33705	3.11764	3.10125
772	Serpina3f	0.750954	0.802564	0.795027	0.916235	0.789758	1.94139	5.46608	2.04207
773	Enah	5.03478	4.96333	4.52977	4.74203	11.1303	18.4429	17.4928	13.5909
774	Lilr4b	0.696674	1.35316	2.64143	0.881884	2.85923	4.73193	6.28979	3.56867
775	Ncaph	2.85993	2.90419	2.71472	3.00389	7.3465	12.9243	8.38119	7.53675
776	Shcbp1	1.31195	1.58289	1.09115	1.68123	3.66847	6.60858	3.64114	3.94812
777	Gm7265	0.0513778	0.0256884	0.0353711	0.0233464	0.048418	0.122741	0.132318	0.120227
778	Serinc2	6.23865	5.94106	5.5637	6.68143	18.3596	21.3904	18.406	18.6153
779	Plk1	3.49061	2.383	2.72583	3.45906	7.83907	14.6677	9.75846	5.77631
780	Aoah	0.251996	0.154159	0.41826	0.170127	0.447647	0.829374	0.868328	0.939687
781	Wnk3	0.0387122	0.0148015	0.0170609	0.0136122	0.0691638	0.0338304	0.0716001	0.0870574
782	Atp1a1	101.211	102.077	98.0259	89.1527	304.493	336.469	295.477	285.086
783	Nme1	19.5783	21.3602	22.0172	20.4296	49.122	81.727	72.3116	57.2914
784	Pdss1	1.64445	1.73095	1.05183	1.50061	6.17435	3.30434	3.5924	5.48761
785	Pinlyp	3.35318	4.25108	2.44104	2.63613	6.162	14.1367	9.91855	9.35197
786	Syt8	0.8409	0.411009	0.670069	0.812056	1.82541	2.71332	2.28931	1.70141
787	Ctps	6.28972	5.62546	5.60412	5.74501	15.652	17.3602	20.877	18.4802
788	Gm40991	0.365456	0.564625	0.85562	1.8945	1.57617	3.73016	5.40368	0.827034
789	Gm32003	0.873814	0.593954	0.458171	0.47522	1.56117	1.69171	1.67277	2.50575
790	Endou	9.65913	10.9315	8.18996	9.77821	10.2511	39.3623	49.3743	20.6854
791	Stil	0.421726	0.447594	0.618218	0.601338	1.38073	1.85054	1.72594	1.51981
792	Ldha	135.071	121.496	143.665	120.328	313.212	476.456	483.646	338.9
793	Mrto4	12.0164	10.6606	10.9479	9.44858	27.1156	36.6131	35.6841	33.7824
794	Ccdc68	0.288768	0.141955	0.151038	0.226284	0.513285	1.04823	0.504347	0.445297
795	Mgp	9.92718	7.45898	13.5367	7.53102	24.2602	18.7504	36.5373	38.4235
796	Tex30	2.46311	2.7034	3.30077	3.77819	7.28877	11.2904	12.0127	7.32232
797	Pgam1	60.9811	64.2311	65.1849	72.6594	145.915	251.46	243.77	172.366
798	Gm16876	0.0825163	0.114726	0.0732405	0.037983	0.0804136	0.447791	0.268081	0.161948
799	Gm40346	0.119706	0.16782	0.146093	0.168366	0.213868	0.273596	0.532866	0.83207
800	C3	4.45572	4.3412	10.8111	5.57983	4.63627	12.503	34.394	24.9854
801	Scrg1	0.244473	0.455682	0.248636	0.257888	1.94211	0.653257	0.586282	0.59976
802	Rgs16	1.83677	1.30278	1.64605	1.92445	1.83443	2.97765	9.47976	6.16487
803	Cep55	1.40419	1.46525	1.50546	2.71561	5.16868	6.90251	5.01265	4.7941
804	Kcnt1	0.241449	0.198569	0.185329	0.142247	0.31394	0.652297	0.726626	0.652694
805	Smox	5.41026	5.12093	6.05917	6.16402	12.9258	18.6968	15.9538	21.8888
806	Ly6c2	0.288381	0.20356	0.451219	0.131043	1.08707	0.59052	1.15159	0.478909
807	Hspa4l	4.52352	4.72033	4.54815	4.7566	13.1511	14.705	13.9803	14.9396
808	Gsto1	47.9228	53.3499	46.2688	45.158	101.134	194.169	161.435	133.2
809	Gapdh-ps15	0.466346	0.331139	0.37943	0.505992	0.612133	1.38384	2.01744	1.12773
810	Slc38a2	58.6893	66.7452	52.2025	71.5548	130.689	195.071	222.358	208.369
811	Gm16206	0.056124	0.0715292	0.136991	0.0710444	0.243517	0.233914	0.239277	0.312092
812	Sorcs2	2.14435	2.29843	2.11122	2.12896	6.98157	6.69819	5.86218	6.79733
813	Mthfd2	2.51294	2.54712	2.64835	3.03156	6.67637	10.2716	8.59666	7.03382
814	Aldh1l2	0.278956	0.500275	0.562008	0.319485	0.696723	1.45731	1.62653	1.22858
815	Slc16a1	5.07454	6.28027	4.7262	5.11125	10.1991	17.9283	19.8002	16.0452
816	Depdc1a	0.958005	0.75533	0.610008	1.01434	2.60611	3.69118	2.49805	1.38387
817	Ptges	19.5317	16.1522	19.1918	15.4568	28.3185	62.4683	66.5202	53.9544
818	LOC105244345	0.156076	0.298375	0.126987	0.52685	0.86642	0.818364	0.645839	1.07211
819	Gm38850	0.0647111	0.0477167	0.0488896	0.117021	0.0477791	0.126773	0.361667	0.294829
820	Cirh1a	5.73101	6.59807	6.05655	6.52797	11.6228	19.8886	23.1287	20.0815
821	Rrp12	3.36206	3.54283	3.41443	2.82914	7.28589	10.0474	11.7525	10.3589
822	Mkrn2os	0.171367	0.205925	0.597549	0.406303	0.887259	0.500286	1.00688	1.71367
823	Itgb6	1.21126	1.3139	0.809186	1.51531	3.74832	3.31835	2.49807	4.96335
824	Acat3	0.499506	0.397884	0.237072	0.403969	0.693223	1.03253	1.47191	1.39903
825	Zwilch	1.27184	1.65109	1.64244	1.85332	4.2577	7.41431	4.28369	3.36688
826	Zfp428	0.741827	0.686694	0.762401	1.02141	2.17239	3.76894	1.57644	2.14557
827	Entpd7	1.13698	0.890391	0.802474	0.794765	1.888	2.54708	3.33407	3.02458
828	Slc19a1	3.29777	3.72759	3.06557	3.68506	9.79846	11.3319	10.1069	9.99855
829	Ctsk	27.1235	42.1163	45.0051	52.9531	36.4649	84.4132	213.588	158.633
830	Sco2	3.36572	1.92339	2.25258	3.45115	7.4265	7.50283	8.64498	8.98509
831	Mcm3	5.87256	5.41849	5.47315	7.60341	15.4357	22.0414	20.7627	14.2168
832	Fam83e	0.0566095	0.129867	0.0575735	0.107489	0.195055	0.159829	0.404612	0.291646
833	Lgmn	11.224	12.0904	13.9511	11.3169	28.4849	30.1189	46.6033	37.8734
834	Mrc1	4.26615	5.82744	9.63649	4.54711	8.15298	15.0384	31.2233	16.5239
835	Gm41553	0.0217161	0.0483086	0.0417623	0.0133281	0.0816274	0.0700709	0.0623825	0.154983
836	Glis3	0.257469	0.149486	0.149353	0.1871	0.394284	0.300001	0.73179	0.743934
837	Hsd11b1	3.52665	3.14627	3.39107	4.53185	6.18826	7.53239	15.8696	12.9778
838	Itga2b	0.801757	1.01415	1.38313	0.798696	2.97256	3.17056	2.4083	3.16484
839	Pprc1	4.31438	4.95959	3.91738	4.54117	9.72492	13.7079	14.1369	14.341
840	Cp	1.33488	1.36539	1.80086	1.20593	1.90006	3.16599	7.56019	3.97457
841	Sprr1a	171.706	186.595	180.333	316.475	311.144	650.938	819.071	709.093
842	Tacc3	3.53493	3.21186	2.84858	3.52551	7.83941	14.4032	9.1069	7.1203
843	Asns	7.15684	8.22668	6.59837	6.41858	17.0994	25.6579	21.3519	18.8931
844	Bysl	3.81696	4.07398	4.23844	4.19654	9.36883	12.6587	12.5102	12.9831
845	Eno1	78.8392	79.5545	86.2533	111.829	182.99	353.877	296.089	206.921
846	LOC108169013	6.88482	9.95609	9.38341	18.1177	18.6314	42.725	59.8285	8.57047
847	Stab1	2.46625	3.06487	3.46059	2.02025	6.12787	8.55986	11.2049	6.05927
848	Chaf1b	1.88263	2.65359	2.4508	3.46948	6.81797	10.1709	7.78644	5.70211
849	Il1b	0.281786	0.383074	0.52222	0.75303	0.791125	0.795581	3.0505	0.967818
850	Top2a	8.68278	7.15132	7.98582	10.114	25.4353	30.6899	21.4982	20.8642
851	Postn	142.926	130.137	107.623	147.482	547.578	373.584	226.957	387.166
852	Mcm2	4.33927	5.48021	3.66055	5.60697	12.5748	16.1285	16.4945	10.181
853	Srxn1	5.25345	7.02037	4.84384	5.01787	13.4724	15.1266	17.5617	17.6422
854	Ifi202b	2.28418	2.91115	2.07434	2.8038	4.74343	5.96512	8.39298	9.79235
855	Cry1	2.63345	2.68998	2.55751	3.05576	4.57153	9.11693	9.95022	7.78438
856	Urah	91.5433	99.7562	91.8204	82.9841	233.407	288.143	261.256	270.038
857	Gm33214	0.0443047	0.12366	0.0216284	0.0803857	0.215416	0.203714	0.116666	0.247817
858	Plod2	0.971207	0.580481	1.00364	0.829022	2.16256	2.67902	2.07031	2.79344
859	Greb1	0.0821371	0.170982	0.111381	0.080868	0.269037	0.322086	0.320999	0.369426
860	Fam162a	46.5935	45.0361	50.8115	49.5357	94.3622	176.689	170.881	109.088
861	Aurkb	2.61845	2.67217	3.1298	4.29889	7.5604	13.0881	10.4303	5.59687
862	Polq	0.111995	0.147658	0.0848375	0.122214	0.343015	0.464178	0.286195	0.252017
863	Lyar	8.53708	8.3864	9.2992	9.44561	20.1949	31.5969	28.4745	21.7352
864	Bcl2l15	0.456529	0.34287	0.384708	0.653574	1.00811	1.00288	1.6315	1.57999
865	Nt5dc2	18.9785	22.9375	17.3242	12.6608	49.5849	64.9394	44.0859	46.6517
866	Snhg3	20.3398	26.6842	19.2878	18.285	49.4085	78.3278	63.7439	50.0155
867	Pole	0.731658	0.812444	0.830218	1.08585	1.97688	3.31285	2.77555	1.81834
868	Wif1	9.32452	7.61092	8.89494	9.22593	37.3402	24.0713	12.9461	25.8819
869	Itgb8	0.160613	0.470808	0.424705	0.225902	1.01459	0.723388	0.921395	0.998205
870	Pitpnm3	1.28113	1.14409	1.05694	1.10635	1.52745	5.18172	3.65327	2.68142
871	Gapdh	231.047	194.084	247.473	173.957	398.274	761.661	763.156	479.905
872	Peg10	0.174032	0.192492	0.139068	0.125884	0.171327	0.338432	0.722477	0.548933
873	Aurka	2.03662	1.78868	1.91134	3.88835	6.22998	9.10906	7.13037	4.93703
874	Ifi205	2.36349	3.77185	8.20407	6.22212	4.11118	7.83348	21.8602	23.2814
875	Glt1d1	1.42477	1.71572	1.57633	1.04504	3.03831	5.87551	3.97719	3.42349
876	Nop2	9.05423	10.5759	9.01196	10.7163	24.669	30.2803	28.4175	27.936
877	Tex40	0.185702	0.28401	0.410106	0.559693	0.853146	1.32681	1.01792	0.911159
878	Cdc20	7.15413	6.95383	7.40824	8.77181	16.2113	34.3077	19.5814	15.7276
879	Ret	0.925741	0.843876	0.959875	0.909849	2.05086	2.75257	2.73075	2.71978
880	Ccno	0.176709	0.118237	0.233633	0.33553	0.642696	0.534547	0.747835	0.520218
881	Prss12	2.67035	2.52211	2.69643	2.32729	5.36117	8.90489	7.0975	7.33881
882	Ovgp1	0.746708	1.34907	0.80115	1.12872	1.41995	4.09067	3.24728	2.56866
883	Mgat4a	2.2077	2.86453	2.33422	2.33346	6.8119	6.25957	7.37371	6.89348
884	Dusp7	30.0251	34.4007	29.3743	42.6284	72.9029	108.268	106.809	94.6265
885	Hhipl2	0.132001	0.197998	0.144576	0.329902	0.4626	0.716703	0.38197	0.702473
886	Rnf150	0.687412	0.886065	0.867408	0.467211	2.13217	2.12011	2.20034	1.70055
887	mt-Rnr1	205.412	224.981	199.801	249.914	518.211	601.634	625.633	711.488
888	S1pr3	2.12551	1.62183	1.45116	1.9029	3.66538	4.03674	5.22851	6.82414
889	Ankrd37	0.685111	0.650649	1.00696	1.52934	1.69221	3.79731	3.77442	1.60486
890	Xdh	16.2062	19.1642	22.221	17.5909	40.1872	52.2234	65.042	51.8564
891	Grwd1	6.08967	6.43524	5.87197	6.59239	14.4778	21.275	16.2895	17.6662
892	Orai2	2.89375	2.78123	3.02005	3.53089	7.69597	9.37872	9.2889	7.76208
893	Ttll7	1.14959	0.999284	0.996967	0.658478	2.39707	2.98063	2.91388	2.31939
894	Ska3	1.11712	0.613994	1.14324	1.16369	2.13843	4.60431	2.29818	2.22674
895	Adamts3	0.154583	0.120115	0.146058	0.0336651	0.347452	0.187046	0.185708	0.533375
896	B3galt5	0.0255083	0.0438884	0.0830164	0.113014	0.112306	0.221201	0.225499	0.181479
897	Slc25a13	2.82385	2.94817	2.61275	3.09204	6.69387	10.6554	7.98899	6.61393
898	Fignl1	1.09395	0.891965	1.09381	1.31247	2.92665	5.14057	2.5187	1.69432
899	Kcnrg	0.520239	0.484306	0.239244	0.610823	1.00452	1.186	1.17422	1.77571
900	Slc13a3	0.179942	0.0786289	0.188235	0.13016	0.442866	0.388807	0.541525	0.227031
901	Nnmt	0.909896	0.434869	1.12075	0.607889	1.09827	1.7738	3.5512	1.9966
902	C330022C24Rik	1.25046	1.11803	0.829572	1.5423	2.44522	2.91749	4.06711	3.62462
903	Icam1	9.9109	7.97176	10.6654	11.4064	15.1274	30.5318	39.0994	25.0066
904	Tlr8	0.307576	0.417482	0.506758	0.27903	0.441579	0.824975	1.47522	1.37709
905	Tmod2	2.27329	2.61833	2.49673	2.44524	6.22974	4.52913	7.85139	8.34752
906	Traip	0.923939	0.923046	0.909361	0.939007	2.06531	3.5703	2.80296	1.75485
907	Fah	9.45104	7.64697	8.35963	7.94263	28.4259	22.2601	18.9419	22.256
908	Avpi1	42.0963	44.2845	42.0402	54.2818	96.2107	145.318	115.969	142.677
909	Zfp7	1.94672	1.86182	1.86874	2.21134	4.12248	5.91776	6.094	5.47076
910	Npc1l1	0.0933693	0.183597	0.148317	0.135076	0.483423	0.351486	0.227467	0.479937
911	Rrs1	12.3728	14.1495	12.5361	13.7283	27.9255	41.8246	38.1637	36.3055
912	Pvr	3.40057	3.2258	4.05678	5.36411	8.52	9.86722	11.9718	13.334
913	Slc35g1	4.04712	3.78405	3.2394	2.7605	11.5681	11.5227	6.36372	8.51701
914	Kif11	2.91073	2.16663	2.58862	3.60291	7.44664	10.4949	6.95792	6.00801
915	Kcns3	0.283592	0.380043	0.342679	0.296192	0.580485	1.06682	1.18512	0.721907
916	Kcnj12	0.430592	0.200145	0.40186	0.128251	0.226266	0.779827	1.56898	0.567536
917	Glrx	22.3735	30.4814	22.6444	20.2772	25.7028	93.2215	106.663	35.4594
918	Mms22l	0.653437	0.951634	0.468928	0.70943	1.56564	2.06698	2.3421	1.62468
919	Inhba	0.115992	0.0399142	0.0707804	0.0832028	0.213154	0.0982459	0.235623	0.290252
920	Col12a1	3.84083	3.65024	3.66165	3.44255	13.7674	8.09934	7.57876	10.3241
921	Neto2	0.229671	0.255458	0.220841	0.229059	0.6155	0.499665	0.64929	0.77175
922	Slc2a1	38.4562	31.4866	34.2619	25.8426	66.788	112.501	101.614	72.2304
923	Vegfa	6.52249	7.04503	8.75186	8.29838	12.82	24.5097	29.9477	15.7336
924	Galnt3	2.88086	2.42212	2.21713	2.63057	5.22399	8.05055	7.4669	6.78387
925	Degs1	45.7353	52.3525	40.0287	38.0884	92.3346	138.004	133.74	112.672
926	Impdh1	6.86903	6.67435	6.70656	6.10551	15.1956	21.1042	19.2282	15.8112
927	Traf4	3.25738	3.64446	2.75347	3.65581	6.4296	11.2052	9.66227	8.67903
928	Alpl	0.811617	0.734275	1.41371	0.926093	2.17945	1.30942	2.49841	4.38047
929	Klk10	41.1934	41.2475	53.4237	84.9705	76.1587	138.312	197.938	178.827
930	Dna2	0.65898	0.778106	1.13934	0.813723	1.93668	3.20121	2.44249	1.57387
931	Spc24	2.26986	1.70547	2.3622	3.47469	6.58829	9.36808	5.63955	4.95994
932	Cldn15	0.90667	1.14698	1.14751	0.689569	1.1999	2.83525	3.67177	2.71311
933	Rassf1	9.42573	10.4583	10.3836	9.86702	16.1102	26.3179	32.4278	32.4928
934	Cks2	11.7329	12.054	12.0237	14.3355	29.603	45.4684	31.109	28.8865
935	Shisa2	9.33215	11.1047	10.0684	10.8044	34.1645	41.1144	18.1103	18.4383
936	Ccl9	3.21669	4.13475	6.54014	2.91801	8.0799	6.60095	16.6091	13.3901
937	Rrad	0.958626	1.10447	1.15434	0.959993	1.61483	1.51566	4.76012	3.23604
938	Gm13889	16.9476	12.9965	17.5626	14.4917	28.6936	26.5655	55.9654	53.6251
939	Ccnyl1	3.13911	3.27903	3.10554	2.7708	5.71635	8.5235	10.2607	8.35918
940	Ddx21	17.1462	18.4228	16.553	16.3133	35.0111	47.5147	52.4845	47.7442
941	Hif1a	26.8434	27.2692	25.9198	25.4821	52.3306	74.6433	77.8687	76.1329
942	Cdt1	4.23649	3.23238	2.95449	4.12581	9.02195	11.8314	10.487	7.62793
943	Ms4a6b	1.05622	1.39936	2.40822	0.860249	1.57046	3.35855	7.28127	2.95276
944	Itga3	23.2182	23.7984	23.3102	24.9552	45.0938	67.8903	68.1521	72.1885
945	Ston2	2.15255	2.25774	1.66195	1.70061	3.66141	5.6798	6.43419	4.9446
946	Socs3	21.5305	20.6187	17.5494	50.2141	32.4794	59.8325	111.51	87.5379
947	Osbpl10	0.321781	0.205052	0.189084	0.281608	0.54524	0.713821	0.614203	0.777722
948	Arhgdig	0.401533	0.245639	0.88208	0.338853	1.04533	2.10538	0.96671	0.866863
949	Gm28154	0.08327	0.164978	0.049273	0.0798539	0.173889	0.302272	0.276225	0.256284
950	Heg1	3.13686	2.55327	3.61743	2.90487	5.62454	8.26284	10.2979	8.08791
951	Ddx39	12.0053	11.8864	13.4907	12.3309	27.3221	39.3205	35.9788	28.9575
952	Matn2	13.349	12.6697	10.6459	11.7406	30.1442	33.1163	26.224	38.3507
953	Eef1e1	8.77421	9.82036	7.34982	12.5541	20.5826	30.3385	24.575	26.2612
954	Mpp6	5.24038	5.07684	5.70516	4.63481	11.9947	16.0065	15.3146	11.1267
955	Zfp281	2.41559	2.40584	2.58535	2.42633	4.45407	5.76656	7.1159	8.37557
956	Ppp1r32	0.0559069	0.128255	0.172851	0.160411	0.23116	0.505103	0.27761	0.362089
957	Grip2	1.78984	1.80716	1.45895	1.24472	7.91573	3.85018	2.00744	2.98912
958	Gm30310	0.0638633	0.139531	0.0705181	0.0731421	0.331819	0.206067	0.212785	0.17458
959	Syt12	1.65652	1.96294	1.43009	1.81945	5.6351	5.04414	3.53434	3.9398
960	Plk2	12.8515	12.1966	10.8653	19.5253	23.1456	34.5902	44.1888	43.0583
961	Col28a1	1.62159	1.80902	2.13039	2.17116	6.61131	4.05167	3.16095	6.44778
962	Palmd	24.9512	29.4373	23.0682	35.7146	69.6604	63.1539	51.4983	110.653
963	Metrn	2.34097	2.56894	2.95594	1.79595	5.76148	8.976	6.2673	4.32593
964	Pgp	6.20774	6.63971	8.23388	5.52507	15.9103	24.3618	14.7022	14.6515
965	Lox	3.86331	4.26438	4.66708	3.52248	2.61728	8.53967	18.7823	12.214
966	Spag5	0.982371	0.968503	1.10974	1.68887	3.21703	4.30281	2.72427	2.2228
967	Ppat	2.71395	2.68806	2.67079	2.94467	5.09024	8.13991	8.55251	6.91933
968	Eif1a	12.6265	13.0207	13.0759	14.0327	21.9736	32.6915	39.6327	42.4782
969	Eme1	0.392948	0.375605	0.348776	0.813949	1.04623	1.80102	1.13552	1.06918
970	Mex3a	0.76764	0.95183	0.831786	1.26535	1.75783	3.51863	2.50987	2.16484
971	Lilrb4a	0.973931	0.917227	2.62747	1.15931	2.55903	2.74561	5.96223	3.39032
972	5730408K05Rik	2.96758	1.98047	3.07299	2.54987	8.59324	8.00855	6.90102	4.12991
973	Sh2d4b	0.133941	0.140107	0.0904716	0.0863738	0.328957	0.312926	0.249076	0.285194
974	Sgol1	0.873697	0.546634	1.02936	1.72359	2.80191	4.45297	1.99761	1.68133
975	Ncl	32.6208	30.8867	30.6925	30.8846	62.379	93.2816	91.0314	78.0743
976	Rad54l	0.356472	0.326595	0.432314	0.471105	1.11754	1.25331	1.03483	0.72932
977	Rltpr	0.173964	0.146332	0.254774	0.344999	0.46621	0.870057	0.428643	0.623101
978	Tc2n	0.146922	0.196015	0.190754	0.17411	0.402116	0.378248	0.552689	0.500014
979	Asf1b	3.12277	2.37804	3.15222	3.57569	6.34975	12.3862	7.5845	5.46761
980	Tmem266	0.0769511	0.186339	0.177393	0.194817	0.569568	0.605224	0.279825	0.213953
981	Nod2	4.91386	4.19116	4.50225	4.3508	13.8587	10.094	8.89526	13.5733
982	Mad2l1	3.12029	3.25233	3.54129	4.8555	9.64802	11.6794	8.852	8.11324
983	Nolc1	13.0816	14.2658	12.6903	13.4822	27.9889	37.6362	37.3989	35.044
984	Ehd3	4.52558	3.62093	4.32268	3.47498	12.2822	9.0284	8.33956	11.4721
985	Lrg1	20.5506	21.3475	23.461	14.7968	26.9215	34.4029	91.0752	52.8208
986	Nop58	18.7417	20.7119	16.0884	21.0339	39.8679	50.4284	52.0622	54.8052
987	Mastl	0.593079	0.368076	0.566463	0.641944	1.36235	1.59127	1.32569	1.31581
988	Tmprss11e	0.565398	0.660155	0.415502	1.08767	1.27549	2.51095	2.17265	1.11563
989	Depdc1b	0.225649	0.124237	0.168906	0.312297	0.456133	0.851875	0.458376	0.385291
990	Padi4	1.67825	1.42528	1.51649	1.45544	2.70033	3.4812	4.36981	4.99379
991	Tirap	1.7195	1.84214	1.86305	1.92161	3.78687	4.47364	6.07453	4.51912
992	Hk2	7.17101	6.76499	6.64716	5.55451	16.562	16.9821	17.7628	15.8512
993	Vash2	0.0742786	0.117151	0.264402	0.133203	0.188397	0.284613	0.586784	0.441898
994	Rangrf	6.67373	4.28614	4.59589	4.63808	11.3556	15.2005	13.2089	12.0921
995	Wdhd1	1.33632	1.72885	1.24493	1.60811	3.04491	4.46497	4.47113	3.22885
996	Fam83a	1.75074	1.61576	1.9058	1.58953	2.22805	5.12314	6.486	3.70263
997	Pla2g4e	4.01002	6.92864	3.39952	3.18596	6.03903	11.7903	15.9443	10.9107
998	Adam8	2.40278	2.62807	2.94846	2.25208	3.22718	6.97058	9.69817	6.10729
999	Slfn4	0.507872	0.515179	0.598742	0.4767	1.21424	0.911342	2.07817	1.12898
1000	Ptprz1	1.30721	1.18862	1.42639	1.07089	1.35212	3.98362	4.98838	2.3405
1001	Gm33746	0.227154	0.167022	0.191926	0.0811018	0.61879	0.613146	0.190621	0.28721
1002	Olfr920	0.211419	0.242506	0.344031	0.615537	0.874163	1.05739	0.858941	0.819499
1003	Smc2	2.58848	2.79292	2.70952	3.33511	6.26432	9.431	7.29384	6.09478
1004	B3gnt2	14.3298	12.639	11.3061	12.9244	21.3815	32.7983	32.3436	42.7272
1005	Aprt	25.0256	23.8571	27.8363	25.6821	55.8003	71.7561	70.0569	61.9582
1006	Zfp52	1.44851	1.5883	1.43656	1.55271	2.90731	4.32588	4.14639	3.869
1007	Baz1a	5.32862	6.22468	5.32853	5.12486	9.21627	15.1473	15.8843	15.2976
1008	Prr7	0.199817	0.253947	0.274776	0.441752	0.749909	0.935339	0.537816	0.748429
1009	Lvrn	2.91413	2.88295	2.88401	2.62465	5.94354	7.38957	9.47778	5.78025
1010	mt-Rnr2	234.118	229.924	218.53	246.954	614.782	456.029	526.648	739.684
1011	Cdca3	4.90692	4.71104	4.55014	5.99828	9.69686	20.7082	12.0457	8.6125
1012	Tagln2	131.841	119.642	140.496	146.129	331.65	347.67	315.294	358.809
1013	Per2	0.693727	0.900778	1.23784	1.2926	1.51729	1.99742	3.4494	3.32967
1014	Ncapg2	1.80976	2.0092	1.65102	1.79871	3.83721	5.57279	4.6751	4.21565
1015	Gm14005	0.166048	0.282168	0.379032	0.229654	0.462654	0.628803	0.82244	0.733251
1016	Lrrc59	24.3188	27.7322	25.4076	26.1958	56.5756	67.7498	71.3468	64.5061
1017	Abl2	3.16304	3.49108	2.7396	2.93678	6.12087	6.4605	7.64989	10.5592
1018	Snhg15	7.34968	7.92186	6.91956	8.5652	19.4286	17.4193	17.958	22.3925
1019	Prss22	1.41637	2.40579	1.55012	3.18387	3.58941	4.35785	6.16738	7.28159
1020	Gclm	8.63962	8.51065	8.91692	8.71709	22.809	21.9002	20.4332	22.0393
1021	Rcc1	7.67506	8.96699	8.4831	9.49756	18.271	27.128	22.9167	18.5582
1022	Chst2	0.670499	0.619332	0.691369	0.834745	1.3267	1.85825	2.34997	1.51137
1023	Ms4a7	0.77274	0.997157	1.23779	0.835522	1.1094	1.63629	5.15973	1.67063
1024	Prr11	0.931195	1.242	1.48445	1.3478	2.89349	4.62493	3.01825	2.04009
1025	Cd38	1.35468	0.857128	1.15256	0.980728	1.60593	2.47402	4.31482	2.4293
1026	Masp1	4.03569	3.62501	3.84649	3.80494	7.59463	7.50005	12.4962	10.5449
1027	Atf4	57.9032	57.3361	57.5925	70.6371	108.418	156.521	164.285	177.154
1028	Gm32133	0.0778006	0.12309	0.0807625	0.0362239	0.147901	0.194771	0.242209	0.210611
1029	Mlkl	0.735834	1.10008	1.04266	0.844239	1.56998	2.54104	3.18482	1.98775
1030	Nqo1	7.55606	7.24809	8.00515	6.92859	22.0078	20.698	14.7746	16.8996
1031	Rasgef1c	0.961049	0.82677	1.04066	0.757357	1.72063	1.64171	2.55727	2.96102
1032	Noc4l	5.38554	6.41053	5.73768	5.31662	10.2002	16.5742	15.4659	14.5883
1033	Jmjd6	7.14394	8.4829	9.0871	9.58799	15.2802	25.4862	25.2591	19.1552
1034	Shmt1	7.14739	6.68485	6.25275	8.26911	15.9283	21.1106	17.1366	16.311
1035	Eda2r	0.599285	0.468566	0.350628	0.613702	1.08788	1.17054	1.65406	1.13652
1036	Cep76	1.14532	1.27425	1.14573	1.19629	2.47275	3.54414	3.12894	2.6624
1037	Tmem51	4.63884	4.44479	4.54731	4.42679	7.63572	12.4176	13.7561	10.8123
1038	Pno1	11.2797	14.3758	11.461	11.8204	26.2143	30.896	32.4513	31.4657
1039	Ung	1.8039	2.06633	1.61746	2.34249	5.14721	5.92159	5.09635	3.31639
1040	Mcm4	7.6607	6.99702	6.17186	7.55126	15.5241	20.6625	19.0238	15.0974
1041	Dkk3	30.3076	28.9823	26.9912	31.4081	91.1935	71.5642	46.1003	82.5058
1042	Krt24	29.6618	29.5112	28.535	23.1475	117.457	58.0767	13.5762	85.4444
1043	C1qbp	37.7034	38.0521	38.9242	38.3615	90.7473	99.6641	92.7799	92.6016
1044	Prdx3	10.9259	13.1136	11.8644	10.5635	20.5744	30.9518	33.1074	29.1541
1045	Ralgds	19.6937	22.3237	22.1398	23.0884	43.7659	47.3052	43.193	78.2412
1046	Nr4a2	1.31701	1.01884	0.91169	2.35238	2.14143	2.18175	3.4276	5.82632
1047	Tpx2	2.79103	2.3085	3.12434	3.53702	5.4408	10.7518	6.86023	5.76652
1048	Hs3st1	0.339459	0.593328	0.907485	0.992409	0.761196	2.0733	2.77286	1.30866
1049	Ccdc116	0.151023	0.235887	0.141177	0.200663	0.383817	0.57025	0.367464	0.466674
1050	Brca1	0.492051	0.540587	0.400344	0.633375	1.10166	1.75601	1.28632	0.922926
1051	Cdh3	11.871	11.8171	11.049	11.2913	20.4819	32.6487	29.404	29.488
1052	Pqlc1	7.94367	9.12348	8.49308	9.27773	15.4983	24.1417	20.6073	24.4414
1053	Kcnh1	1.41242	1.5282	1.33155	1.41301	5.30607	2.65778	2.41178	3.54324
1054	Skil	4.10419	4.20768	3.74228	3.65223	9.07438	9.62397	9.15487	10.377
1055	Hapln1	0.128416	0.171847	0.159988	0.0948237	0.227381	0.433781	0.341171	0.350482
1056	Smpdl3b	2.9814	3.18521	2.3294	3.16998	7.1287	7.36262	6.85881	7.02374
1057	Nkrf	1.70901	1.63605	1.61115	1.71106	3.32583	3.94137	4.67354	4.21169
1058	LOC108167368	0.137023	0.109147	0.0557427	0.0674531	0.183606	0.253305	0.223363	0.23531
1059	Ces2g	7.3724	9.40544	6.48443	8.18626	8.24347	28.2202	26.8484	12.8071
1060	Strip2	1.24745	1.28562	1.12448	1.26731	3.16098	3.60767	1.95134	3.18511
1061	Cenpa	6.7526	6.48642	7.26635	9.36416	16.8161	27.2667	16.6679	11.6434
1062	Dsg3	31.2889	30.0755	24.5163	24.7695	71.8041	61.2559	63.0798	70.4687
1063	Hoxb9	3.49793	7.60804	1.46044	2.13624	7.98802	11.6332	12.5063	3.6358
1064	Rbm3	48.1996	55.9092	50.7581	54.8353	74.9856	155.846	144.331	126.67
1065	Dtl	0.885801	1.30186	0.892974	1.21427	2.32259	3.57972	3.05587	1.40351
1066	Rad51	2.40334	2.00825	2.05003	3.33667	5.08286	7.98934	6.86814	3.64224
1067	Bdh1	5.1347	4.88669	5.13363	3.93448	9.5339	14.7528	12.0384	9.41256
1068	Ggact	0.928496	0.923514	1.00374	1.16712	2.21237	2.70265	2.35459	2.36387
1069	Ppp1r3b	1.13062	0.648433	0.755632	1.15859	1.92723	3.08357	2.35274	1.50134
1070	Cd163	3.99238	6.29889	11.1525	4.86399	6.39497	11.9049	28.7941	15.0767
1071	Dkc1	9.9955	10.2544	10.3239	10.3024	21.1472	25.9228	26.927	23.6061
1072	Pcdhb3	0.109422	0.117144	0.0890284	0.073873	0.213648	0.30011	0.139952	0.279181
1073	Nfil3	11.5537	10.9322	10.1159	10.5873	27.3375	18.324	17.2847	39.4531
1074	Tnfrsf10b	2.65913	2.14306	2.00445	2.89855	4.7259	6.31948	6.85508	5.25725
1075	Heatr1	3.36655	3.95859	3.3934	3.45774	7.45929	8.44802	9.27332	8.58463
1076	Zfp473	0.0982485	0.0982467	0.0983842	0.23598	0.277765	0.487719	0.261556	0.244739
1077	LOC108168810	0.258011	0.343779	0.298983	0.125363	0.532806	0.624391	0.691175	0.590775
1078	C330027C09Rik	1.96555	2.34825	2.25672	2.79388	5.40126	6.70391	5.62885	4.59948
1079	Fam167a	17.0372	15.2409	15.429	19.3333	49.7338	34.8777	26.2742	48.5339
1080	Timeless	1.28779	1.28641	1.28797	1.3359	2.78081	3.33818	3.56914	2.67728
1081	Gm36117	0.780412	0.745968	1.09393	0.819657	1.58482	2.19653	2.35817	2.0103
1082	Ndc1	3.32328	3.06198	3.20913	3.19844	6.1287	9.64188	7.71677	6.91317
1083	Serpina10	0.171435	0.131095	0.199262	0.186009	0.48756	0.316095	0.257961	0.576791
1084	Gen1	0.45898	0.456582	0.538674	0.507303	1.10407	1.62843	1.04207	0.896818
1085	Slc6a6	57.5901	66.9095	55.2754	48.4529	125.065	145.307	107.126	162.469
1086	Fanci	0.466821	0.440269	0.348165	0.538399	0.920412	1.34311	1.05951	0.927646
1087	Synj2bp-cox16	0.61286	0.694504	0.594759	0.40503	1.28906	1.49504	1.43327	1.23904
1088	Gfra1	5.78582	7.1854	6.67091	5.82518	21.4358	11.8926	10.7448	16.1922
1089	Sbno2	17.0599	18.8199	17.8819	18.1987	30.0493	39.4946	46.5154	52.8905
1090	Adamts9	1.43107	1.22188	1.18402	1.76256	2.63574	1.67506	4.45403	4.37191
1091	Siglec1	0.347901	0.396637	0.512082	0.389678	0.774939	0.696502	1.48958	0.912467
1092	Kif22	3.45318	2.76294	3.28423	3.93845	8.50859	10.6945	6.98	5.69699
1093	Cd302	4.92654	5.93846	8.55363	6.72194	8.48454	10.1271	23.7749	18.6451
1094	Cd44	31.8323	31.9163	29.8161	38.7125	66.274	78.5354	67.925	97.898
1095	Qtrt1	2.21015	2.50031	2.1013	2.45193	4.60151	6.25004	5.61748	5.35306
1096	Recql4	0.736892	0.874515	0.93826	0.787423	2.01145	2.42018	2.26803	1.18329
1097	Ccna2	5.77892	4.85723	5.26829	7.13327	12.5906	19.8047	12.4965	9.52811
1098	Gm8203	57.1585	56.9088	52.4541	45.0623	84.9562	177.084	119.802	114.771
1099	Lce1g	3.4382	9.31377	5.43024	2.82564	5.29962	24.7983	13.5425	5.88786
1100	Trim46	0.266117	0.506667	0.380012	0.357488	0.935649	0.911248	0.882582	0.826065
1101	Tslp	2.54909	1.79475	2.0487	2.11182	5.84354	3.78656	5.23894	5.04865
1102	Sat1	53.9215	54.1513	56.4424	57.7628	78.2174	137.134	162.273	140
1103	Ran	55.1372	55.0892	55.3348	53.159	111.883	144.744	132.257	122.194
1104	Cers1	0.114092	0.418777	0.321803	0.385128	0.809529	0.478581	0.67526	0.940461
1105	Kif21b	1.37915	1.65231	1.61754	1.1236	4.50586	3.17078	2.95559	2.87175
1106	Pf4	7.04731	12.2331	13.9906	9.09924	11.5746	17.9642	49.7868	18.6721
1107	Fjx1	7.42712	6.79576	8.05022	5.96515	12.3804	20.8523	17.2067	15.1295
1108	Ranbp1	51.4816	48.4424	50.0977	49.4582	101.164	137.533	116.472	108.413
1109	Hmmr	1.70129	1.90541	1.47791	2.19112	4.02824	5.68377	3.97779	3.28762
1110	Man2a1	10.9595	12.5905	11.3216	11.2768	20.1399	28.909	30.6378	27.2497
1111	Atp8a2	0.266272	0.177266	0.20645	0.158616	0.729179	0.363886	0.424233	0.368888
1112	Shank2	0.0490393	0.0503905	0.0673304	0.0400909	0.0516298	0.126093	0.154498	0.144368
1113	Ifrd2	11.7304	13.3471	11.7407	12.0009	28.3717	30.709	26.7755	27.3556
1114	Fam169a	0.0608123	0.136772	0.116419	0.108676	0.180776	0.187565	0.287973	0.322951
1115	Pde1a	0.633805	0.615525	0.763204	0.700676	1.37582	1.07367	1.95747	1.841
1116	Fhl3	5.5474	4.46425	5.33738	2.51163	7.31531	10.5978	14.6276	8.62355
1117	Tmem173	2.90904	2.76874	3.4381	3.19066	3.66469	4.89421	12.4625	7.2196
1118	Agps	3.14207	3.03138	2.81761	2.9866	5.36791	6.67041	7.8693	7.66693
1119	Foxm1	2.37332	2.5408	3.15137	4.02171	6.77101	9.16275	7.0745	5.00262
1120	Crem	0.841319	1.15061	0.937261	1.1469	1.88798	2.13258	2.28844	3.05788
1121	Tmem251	5.74618	6.23956	5.32976	5.7082	9.65443	14.6607	14.6741	13.9842
1122	Ampd2	5.13884	6.18339	5.46204	5.7149	11.5889	13.9296	14.5174	11.8448
1123	Apold1	3.79177	3.05392	3.48546	4.89298	4.46369	4.81455	13.8841	11.5899
1124	Myof	14.4486	15.9825	13.9315	13.6207	32.4019	35.4494	32.5813	33.1446
1125	Rad51ap1	1.50536	0.9178	1.43997	1.87123	3.3489	4.34042	3.14519	2.41547
1126	Nle1	4.71169	5.93943	4.92166	4.93117	9.29496	13.6347	12.8405	11.3572
1127	Fam171a2	3.45096	2.54722	4.8296	3.59816	7.64656	10.5279	5.36815	9.50564
1128	Poc1a	1.03979	1.39773	1.26454	1.36701	2.08677	4.185	3.41738	1.99774
1129	Melk	1.58461	1.38867	1.77988	2.21297	3.21584	5.837	4.27291	2.73156
1130	Tgfa	13.0411	11.9446	12.5273	12.7935	18.3067	25.0427	31.4609	39.7873
1131	Duox1	5.38319	5.35791	5.71644	4.17839	13.6293	11.2637	8.80807	13.6189
1132	Txn1	91.8658	84.329	83.646	82.0173	169.543	234.164	213.919	167.453
1133	Atp6v0a4	11.9963	11.8888	9.53977	13.9506	23.8667	27.1792	26.9673	30.1543
1134	Kif14	0.383496	0.367359	0.417706	0.468048	0.768831	1.38378	0.902809	0.696006
1135	Kif15	1.08426	1.00367	1.04137	1.28995	2.30024	3.87012	2.37365	1.60799
1136	Kirrel	5.23681	4.59573	5.64255	5.23004	11.4917	11.1519	11.9019	12.6434
1137	Nckap5l	1.8955	1.82563	2.05285	1.84653	3.61057	5.38759	4.2113	4.16125
1138	Iffo2	40.7942	48.4307	42.2359	53.5764	111.617	109.292	76.6098	124.031
1139	Fut4	0.180953	0.28107	0.220841	0.109757	0.450301	0.497209	0.476495	0.388436
1140	Layn	1.31972	1.36001	1.89866	1.06113	2.80165	2.00123	2.99576	4.90788
1141	Suv39h2	0.585476	0.828817	0.984209	0.881999	1.4338	2.66198	2.0095	1.37223
1142	Crispld1	0.588311	0.553694	0.711858	0.986584	1.23878	1.95914	1.44135	1.80966
1143	Incenp	6.08278	5.46666	5.53074	6.77907	12.3929	18.7825	13.4557	9.83363
1144	Tfdp1	17.1981	17.3291	16.105	19.3426	35.695	46.9421	38.7246	37.6382
1145	Pmel	1.55416	1.8725	1.59533	3.12637	4.11659	5.98421	2.9776	5.43543
1146	Mybbp1a	25.4497	23.806	21.9348	23.5453	49.9401	53.4735	55.5147	55.904
1147	Eif4ebp1	25.8091	28.2312	29.3847	22.921	42.2567	70.6363	81.0713	47.0472
1148	Tbrg4	9.89899	10.7942	10.7501	9.74183	19.8809	28.0183	22.5678	22.7207
1149	Ppa1	21.3285	23.41	19.0365	17.566	40.7417	51.266	49.2741	42.8669
1150	Fam132b	0.30904	0.308244	0.382629	0.181425	0.360088	0.520265	0.940144	0.830679
1151	Cenpn	1.10232	1.66867	1.34531	1.7276	3.7551	3.91978	2.91115	2.70429
1152	Taf1d	5.23987	4.67073	4.68345	4.59474	9.27869	10.4145	11.8435	11.7256
1153	Tomm40	25.8056	27.2082	25.2458	26.647	52.107	73.3448	57.8803	53.9173
1154	Tbc1d2	3.5382	3.59503	3.66237	3.77799	7.11197	8.86208	8.64305	8.23767
1155	Aen	9.84662	10.0949	9.83305	10.4517	19.2644	24.8498	23.9485	22.5877
1156	Smad6	1.70644	1.55849	1.43899	1.48088	2.82481	5.11047	2.87958	3.15249
1157	Tsr1	10.283	10.5172	10.5478	7.7584	17.2236	23.705	24.9135	22.0797
1158	Casp3	8.29234	5.80817	7.33933	7.52653	14.3176	17.9894	16.8725	15.9904
1159	Smoc1	5.93708	6.34593	5.92595	5.11274	20.271	9.24473	6.50511	16.52
1160	Exosc6	11.7971	11.375	12.5097	11.4192	20.8655	38.3049	24.6167	22.3099
1161	Ugt1a7c	0.779954	1.33233	1.51482	0.674126	1.71455	1.54247	4.77489	1.60482
1162	Chaf1a	4.40938	3.10361	3.34806	3.88493	7.19367	10.0746	9.3303	6.6011
1163	Kif2c	1.69381	1.78036	1.68782	1.79881	3.77424	5.9618	3.89944	2.0917
1164	Fcgr2b	22.0182	22.7773	34.5759	25.6678	55.9306	32.0333	58.0199	87.0051
1165	Irx4	6.3264	5.39517	5.93953	5.6801	15.7667	15.8594	9.7116	11.1058
1166	Fbln2	12.4626	11.9875	17.4406	13.3643	22.5953	20.2968	36.618	42.6991
1167	C130021I20Rik	0.57025	0.701858	0.60095	0.467484	2.50754	0.889343	0.523012	1.34302
1168	Nup210l	0.0735092	0.12206	0.0854411	0.14002	0.192979	0.215166	0.200679	0.329762
1169	Syce2	1.78066	2.23866	1.97674	2.13944	4.39074	5.21004	4.79113	3.79094
1170	Icosl	4.4258	4.38758	7.01783	5.45923	12.3948	13.563	9.98938	11.4755
1171	Fen1	6.03838	5.25257	4.79331	5.74553	11.0289	14.1315	12.1126	11.4181
1172	Timm10	6.40861	9.3968	7.8466	7.29847	12.0055	19.7751	18.7714	18.2559
1173	Uck2	13.3675	13.9129	13.0276	11.3815	23.2971	32.5576	30.4698	28.6149
1174	Serpine2	14.7435	13.0671	13.7326	11.1713	39.1065	19.7887	28.3513	30.2359
1175	Grin3b	0.305817	0.25056	0.244376	0.179733	0.531045	0.638761	0.653274	0.364409
1176	Nsl1	0.376868	0.424001	0.422936	0.668978	1.12773	1.38377	0.915802	0.807664
1177	Abce1	17.1884	17.8738	16.422	16.3304	32.3871	41.2255	41.8221	35.1404
1178	Fam43a	9.5611	9.78962	10.0487	13.3453	14.0381	23.4641	32.1953	24.828
1179	Tnfrsf23	1.3224	1.35068	1.56257	1.84549	2.27555	3.46031	4.40154	3.31069
1180	Wdr62	0.938623	0.823861	1.07248	1.20193	1.47489	3.37101	2.83087	1.29352
1181	Sfn	352.237	347.599	334.308	433.153	607.629	928.838	839.636	864.64
1182	Ndufaf4	3.32007	3.55524	3.96839	2.65257	7.29013	7.37198	7.14602	7.96033
1183	Apex2	0.782729	1.05771	0.70373	1.11297	1.53253	2.07297	2.11356	2.33587
1184	Kifc1	3.54603	3.11059	3.74852	4.85814	8.40281	12.7616	7.66436	5.01571
1185	Mafb	23.0851	28.7141	20.3096	15.0703	35.4598	54.7911	51.7598	49.5188
1186	Spc25	2.19986	2.09419	2.02729	3.01201	4.73527	7.38799	4.47548	4.03113
1187	Tmem2	4.0086	3.9575	3.66796	4.99855	9.40964	7.47113	8.61334	11.0319
1188	Gemin6	3.63136	3.64626	3.24449	3.62298	7.45798	9.23965	7.71111	6.76064
1189	Nip7	5.22447	6.09647	5.33902	5.85621	9.56227	13.9413	13.2617	12.5799
1190	Abcc3	1.63368	1.46788	1.00687	1.5441	3.72141	3.08375	2.72863	2.91772
1191	Pfkl	10.9635	11.1315	12.2336	13.7427	21.3321	33.1474	29.1938	21.8524
1192	Dcun1d4	1.05951	1.18074	1.40336	1.43124	2.06716	3.15967	3.03518	2.83986
1193	Ptp4a3	6.7338	5.53016	7.0136	3.56448	6.54337	11.6991	21.6458	9.96388
1194	Gpnmb	5.52618	9.34437	8.67732	10.5609	8.18285	17.8357	28.2418	19.925
1195	Wdr12	3.29844	3.47048	2.94709	3.15985	5.61242	8.00691	7.71597	6.80926
1196	Tspan4	6.3239	5.98116	8.47108	7.8471	9.35779	13.693	22.2946	16.8514
1197	Lrp12	5.24114	5.34749	4.69113	5.678	10.6463	13.1379	11.6812	10.3147
1198	Fbln1	9.16978	8.01612	11.2195	10.7822	25.4627	21.6463	18.4067	20.0794
1199	Il1f8	2.88494	4.29184	3.45686	2.34606	3.3737	9.45688	11.1091	4.37521
1200	Cycs	17.9827	18.3972	17.8495	16.8504	38.8028	38.7596	38.6826	38.5568
1201	Clic4	55.9033	52.4304	60.036	51.7619	122.494	100.972	98.986	154.577
1202	Rab34	12.4476	15.519	16.0677	14.3019	31.2953	35.9067	29.031	30.7211
1203	Nedd9	6.38644	6.38785	5.47112	5.32004	13.3829	10.2651	8.72639	18.6439
1204	Prrg4	3.873	3.78557	3.06824	2.87523	3.62887	6.88272	10.9161	7.99415
1205	Nmd3	12.0335	11.2154	10.256	11.5526	18.355	27.0741	28.1825	24.2603
1206	Casc5	0.471196	0.43694	0.330497	0.681019	1.20471	1.32161	0.922945	0.754705
1207	Ndc80	1.48733	1.56926	1.50883	1.55703	3.53905	4.65487	2.84001	2.34634
1208	Camk2n2	0.872723	0.951612	1.27549	1.05018	2.26458	2.51615	2.37106	1.88728
1209	Skp2	1.16839	0.988877	0.922941	1.48379	2.32343	3.13864	2.94012	1.56956
1210	Chek1	0.756403	1.01122	0.559479	1.18738	1.97647	2.3468	1.65552	1.69216
1211	Snph	0.149158	0.169764	0.220138	0.140511	0.56839	0.402937	0.214002	0.299549
1212	Cad	5.23391	5.28996	4.28161	5.12619	9.93055	11.0182	12.017	10.275
1213	Osmr	12.6191	11.3653	11.2974	11.4649	22.4953	21.9039	25.1091	31.3641
1214	Bst1	1.71924	1.92821	2.11616	2.46276	3.53068	3.65563	6.40774	4.19615
1215	Hspa9	54.2863	52.8679	49.8801	51.6673	90.823	122.866	128.061	109.891
1216	Chchd4	7.92152	6.57928	7.33878	9.98531	15.0999	21.3047	16.352	16.2492
1217	Prep	10.1166	12.3368	10.2744	8.44984	17.9086	25.8123	25.8242	19.6407
1218	Ctsl	37.6584	38.1061	44.9629	43.2395	39.3038	80.5231	133.171	99.2724
1219	Ccnb2	6.70917	4.28737	6.24636	6.27457	9.38895	19.8046	13.0795	8.74758
1220	Tinagl1	14.2509	12.1068	13.6565	11.1099	17.4108	25.5582	39.1891	27.9131
1221	Gm39822	0.179922	0.318164	0.12809	0.16607	0.551058	0.399129	0.363795	0.41381
1222	Aars	9.72978	10.4515	10.3393	7.95806	17.5746	23.8182	20.8512	20.8511
1223	Dsn1	1.49744	1.22142	1.69092	2.08317	3.88446	3.38955	3.62564	3.15264
1224	Tmc7	2.41708	1.71365	1.61554	1.83171	3.89026	2.97973	3.35216	6.04858
1225	Slc38a4	2.49576	2.22717	1.84951	2.10617	4.20634	5.22225	5.64025	3.70853
1226	C4b	18.741	20.714	31.2597	22.7006	32.0313	34.0992	60.6629	72.4538
1227	Gyltl1b	11.726	12.4891	10.7464	10.2858	27.5392	29.4148	20.4051	20.6169
1228	Tbx1	19.4775	22.4293	22.4047	18.5447	53.7094	62.7379	27.9259	35.2058
1229	Sntb2	1.65828	1.8842	1.76465	1.54173	2.44979	3.21951	4.98695	4.03603
1230	Cdca8	7.25041	6.26538	7.87929	9.79623	17.2011	24.104	14.9842	11.3038
1231	Ppm1g	26.1644	26.0379	27.4159	24.6564	48.2162	70.0732	56.8159	49.7262
1232	Mtap	5.9371	6.8875	5.50275	6.50042	12.9247	14.0346	13.3761	13.2181
1233	Blm	0.610697	0.432889	0.499668	0.555901	0.719798	1.50557	1.39388	0.902292
1234	Grip1	1.41624	1.37339	1.25983	1.27661	2.89014	2.90773	2.92032	2.75484
1235	Tiparp	7.18734	7.18574	7.77946	11.8193	10.9798	15.5507	19.3633	26.4745
1236	Mak16	14.0805	13.8217	15.2508	15.9501	24.8859	33.787	34.7859	33.2076
1237	Adamts17	0.200196	0.225021	0.196246	0.234081	0.816308	0.410541	0.310312	0.319535
1238	Ftsj3	16.8645	18.2272	16.8399	16.8745	30.1674	42.5976	39.4248	35.3838
1239	Pdgfc	2.0472	2.1747	1.89129	1.8638	5.67553	4.23431	2.95906	4.30487
1240	Sgk1	88.2131	93.4886	85.0742	93.0842	205.795	190.119	166.911	208.609
1241	Polr1b	4.61688	5.69864	4.20667	5.08934	9.77814	12.2156	10.1925	9.91671
1242	Pfkfb3	5.90701	5.55982	6.55227	5.93509	11.6601	11.5117	15.0889	12.9638
1243	Gpatch4	8.54547	8.49223	8.03167	8.52482	16.8445	19.0163	17.2786	18.7686
1244	Mars2	1.29404	1.44584	1.1289	1.84434	1.95416	3.81592	3.4346	3.01944
1245	Map3k14	2.60664	2.74503	2.97723	4.95257	5.46683	5.97168	7.81464	9.03801
1246	Snhg1	30.5563	33.9175	34.1046	30.2311	71.4567	71.4889	68.2475	64.6263
1247	Erh	44.2967	44.3771	42.6277	44.3111	79.4691	108.607	99.2448	87.6906
1248	Cenpe	1.10216	0.848879	0.808576	1.18216	2.2545	2.98494	1.64055	1.58733
1249	Flg	19.4487	18.8775	22.2685	19.8054	16.8523	74.2696	61.7889	19.1342
1250	Bzw1	43.9412	46.1701	41.5985	46.1177	68.0489	107.236	105.02	98.3844
1251	Bend3	0.560256	0.680981	0.645769	0.51074	1.01155	1.46463	1.39073	1.23702
1252	Ager	0.803967	0.874034	0.819627	0.719338	0.897428	2.37537	1.91664	1.65392
1253	Mrpl12	35.4997	40.97	37.6408	34.2695	67.0519	94.7333	80.3884	73.4432
1254	Nol9	6.80116	7.38076	7.13649	6.43974	13.0307	16.5821	16.178	13.2532
1255	Ppan	15.0403	17.5314	15.5259	16.8361	31.0263	36.4076	31.988	38.4493
1256	Pdzrn3	24.8987	23.2826	24.0774	21.9306	60.5634	47.5544	34.9188	57.2141
1257	4930579G24Rik	0.988627	1.35918	1.27501	1.43784	2.72997	4.01294	2.61122	1.47587
1258	Itpk1	6.35502	6.80681	6.30977	5.88337	11.8539	15.6894	13.5251	12.7715
1259	Stat3	48.6615	45.9768	45.4195	44.0397	84.1684	93.103	104.306	108.2
1260	Nuf2	2.78927	1.99244	2.2898	2.94585	5.85085	6.60861	4.96988	3.93361
1261	Rrp15	10.2144	10.7366	10.1868	10.292	18.5194	25.7661	22.1936	21.2538
1262	Tubb5	81.2079	77.2119	81.1519	79.1081	163.827	198.527	171.818	142.108
1263	Mtbp	1.21088	1.01773	0.959348	1.27509	2.04624	2.88763	2.4037	2.12014
1264	Cotl1	12.5149	13.4367	17.0941	14.4231	14.2674	38.4849	39.3271	28.9038
1265	Inhbb	7.21151	7.57371	7.44821	6.89531	11.5842	17.9783	19.7573	12.2995
1266	B4galnt3	3.95599	3.96152	3.42844	3.36695	6.61743	8.81847	8.01923	7.64967
1267	Mki67	5.19976	5.25093	4.91963	7.15139	13.5645	15.2613	9.64756	9.37821
1268	Slc5a1	4.94666	5.84119	3.52752	4.37009	6.95406	11.0573	11.5931	9.83767
1269	H2afx	15.7331	14.0885	17.9706	19.2423	32.8579	51.2319	31.3022	26.6119
1270	Tipin	6.12909	5.84272	5.00177	4.15342	9.64711	11.9775	13.4802	9.47856
1271	Ltb4r1	12.3722	11.474	10.9289	9.08361	18.9121	27.5128	23.3079	22.6772
1272	Prmt1	28.7944	27.533	28.8125	28.0612	47.0733	69.7127	62.4643	59.0085
1273	Itgam	1.84091	1.75289	2.47714	1.93072	2.28378	3.32699	7.13821	4.00818
1274	Epha2	17.943	18.1185	16.3282	17.8997	23.1959	34.2242	46.6077	43.3149
1275	Gm7120	2.15414	3.5064	2.37809	4.48812	4.68131	7.39057	10.0066	4.37688
1276	Galr2	0.389457	0.440765	0.329546	0.354955	0.596408	1.11842	0.668065	0.810217
1277	Synpo	5.56172	5.02994	6.10904	6.02304	13.3884	10.5049	9.46163	14.362
1278	Rrm1	9.28912	9.59265	8.04286	9.47514	16.6503	24.6667	20.9585	14.5075
1279	Rell2	0.32244	0.415642	0.682096	0.551989	0.832372	1.30795	0.845602	1.15717
1280	Spry4	1.90941	1.59128	1.75186	1.44754	4.50011	2.51613	3.28745	3.77402
1281	Pitpnc1	2.73755	2.77683	2.78416	2.13352	3.11546	5.66696	7.46493	5.5537
1282	Cgref1	1.47882	1.59509	2.08978	1.58953	1.71636	4.30709	5.42249	2.67324
1283	Esco2	1.02916	0.797925	1.13391	1.85162	2.22726	3.34962	2.58638	1.95674
1284	Kntc1	0.617628	0.478537	0.3387	0.720976	1.21874	1.40907	1.11154	0.809003
1285	Polr1a	4.35744	4.60599	3.87221	4.25612	8.17108	9.87053	8.98478	8.7828
1286	Chchd10	8.41085	8.18144	9.08342	5.92022	14.1798	16.176	22.181	13.46
1287	Coch	79.9186	74.1555	74.9549	77.6111	156.253	113.434	180.524	188.438
1288	Naa50	22.4564	23.36	22.0576	22.0412	39.4091	52.1467	50.0425	46.1235
1289	Wdr43	13.3169	14.3833	13.5378	12.5373	22.2412	30.6259	28.8817	30.1286
1290	Cdc6	0.517371	0.655261	0.736653	0.692434	1.49174	1.32052	1.50226	1.11853
1291	Msn	52.9686	48.3935	51.7315	46.8948	95.6039	96.0548	108.914	114.213
1292	1700017B05Rik	3.00772	3.00886	3.8235	2.38118	4.75882	7.75633	7.37919	5.45813
1293	Eif4a1	183.717	190.892	182.205	195.588	322.082	416.282	414.364	407.946
1294	Mis18bp1	0.938729	0.887438	0.642072	1.2144	2.47228	2.68365	1.78894	0.79971
1295	Rarres2	24.0859	24.4677	40.2473	29.8037	32.6483	42.6194	100.03	68.6663
1296	Slc39a6	10.2635	10.3462	9.69243	10.1116	14.9041	24.7603	23.4867	20.6042
1297	Wdr46	9.67443	11.0336	8.86648	9.64653	16.0968	24.7698	20.7289	19.7904
1298	Npm1	163.666	155.597	156.251	165.271	282.66	376.443	357.249	311.605
1299	Pop1	1.71213	1.67585	1.66421	1.93034	2.53104	4.85789	3.4316	3.63805
1300	Osgin1	1.46444	1.56225	1.15473	1.39604	2.36721	2.94601	2.72725	3.49509
1301	Otud7a	0.213967	0.295661	0.255024	0.21858	0.544671	0.667692	0.420806	0.412568
1302	Cenpq	2.27019	2.04364	3.17978	3.16473	4.59871	6.47909	5.81585	5.16052
1303	Aldh1l1	2.73262	2.58931	2.37906	1.86601	4.12405	4.90916	6.28692	4.46925
1304	Fam84b	4.74543	5.48877	4.21854	4.10528	9.659	10.5112	9.3524	8.87889
1305	Pex5l	0.524718	0.643669	0.403205	0.568887	1.03791	0.978825	1.05274	1.34807
1306	Racgap1	7.09113	6.51841	6.83651	7.78688	12.5673	20.9232	13.9811	11.0183
1307	Ppp4r1	8.30729	8.47568	8.72403	8.78922	12.5081	18.5262	19.6063	19.856
1308	Smyd5	5.04472	6.24089	5.89641	6.40339	12.5808	11.3502	12.6556	12.0947
1309	Homer3	8.44879	8.99255	8.74358	8.69865	14.5755	22.2032	18.9255	16.2608
1310	Gnpnat1	4.09386	3.73543	3.99138	4.42683	7.7197	8.2616	9.13053	8.37515
1311	Kcnk1	1.06223	0.859306	0.609527	0.820928	1.13868	2.291	2.31341	1.18502
1312	Isyna1	15.3195	15.0852	17.0776	16.3718	28.2936	39.2649	32.7793	31.0841
1313	Zfp131	7.37341	7.07458	6.24982	7.28325	10.6676	15.3428	16.9489	14.5541
1314	Mmp14	72.5305	74.2333	97.8233	80.3906	98.5298	154.058	224.969	186.528
1315	2700094K13Rik	17.271	19.2669	17.1774	16.7956	34.3459	47.3346	32.6556	30.8688
1316	Adat3	2.2026	2.29066	2.04297	1.79681	2.96826	4.53669	4.55162	4.9857
1317	Coq10b	9.55254	7.7253	8.32663	12.9244	12.5231	18.8931	21.4619	25.7287
1318	Fbl	49.6436	49.9098	52.5507	51.323	97.0346	111.774	103.912	104.343
1319	Igsf8	14.0944	14.6276	13.73	14.655	25.0074	33.8522	30.7115	27.5907
1320	Ppard	14.9888	14.9329	14.5631	14.9365	19.1724	32.3986	36.6841	33.1135
1321	Dynlt1c	9.50746	8.91638	11.214	8.47749	15.6355	20.9823	21.6165	19.6571
1322	Socs5	6.27968	6.41338	7.02278	6.90959	13.2342	13.1053	13.2325	14.8725
1323	Trabd2b	7.58211	5.99942	6.16898	5.5069	18.0503	10.1815	11.2194	12.4419
1324	Mpi	2.35335	2.36938	2.57334	2.04932	5.19237	5.09405	5.04549	3.85069
1325	Klk8	18.3597	17.624	23.1378	23.1021	11.5932	70.9883	66.8553	19.0439
1326	Vmp1	16.1883	17.4791	17.4711	17.7769	31.5301	34.7982	40.9376	33.6883
1327	Entpd3	1.79409	1.69312	1.99185	2.69387	4.38305	2.36206	3.607	6.26502
1328	4930427A07Rik	1.51919	1.53479	1.47723	2.35563	3.88691	4.08497	3.51722	2.66041
1329	Marcksl1	17.872	15.9031	20.3322	18.2275	33.4035	36.872	35.9083	41.0447
1330	Lsm2	10.131	9.48106	10.5639	9.76866	18.2168	25.0776	20.0046	18.1964
1331	Nop16	14.1114	15.2681	15.6715	14.3085	26.8433	34.2752	29.2346	30.5447
1332	Gja1	49.0519	55.5474	55.7086	69.196	78.6887	125.881	148.015	114.009
1333	Tyms	1.39912	1.37923	1.40809	1.37579	2.86687	3.21168	3.0618	2.22063
1334	Ddx3x	59.5948	61.2663	54.402	51.3235	85.4945	114.993	136.743	122.41
1335	Kti12	10.1864	11.4857	12.6865	11.0235	17.7608	26.7566	22.5708	24.9314
1336	Gria3	0.274449	0.436091	0.371196	0.207544	0.507619	0.661295	0.772303	0.675047
1337	Bop1	12.1168	15.5366	11.9827	13.2972	24.6809	28.0066	28.7651	26.121
1338	Caskin1	0.143161	0.279052	0.159874	0.307956	0.393333	0.52534	0.40338	0.490323
1339	Slc25a25	3.0668	2.50724	2.73773	3.98551	4.01176	4.82757	7.02665	8.85619
1340	Vdr	56.7753	58.0221	53.5345	54.9001	134.52	110.415	82.0618	125.437
1341	LOC108168952	0.28741	0.454213	0.576814	0.269495	0.533053	0.793428	0.917801	0.952665
1342	Chtf18	1.19075	0.986439	0.850412	1.59105	2.67447	2.9937	1.83654	1.89556
1343	Dis3	3.62235	3.5319	3.00784	3.38433	5.52344	7.69447	7.91904	6.26252
1344	Sass6	0.747572	0.799603	0.565895	0.958291	1.33321	1.99234	1.52358	1.37898
1345	Trp73	4.6944	4.91008	4.08777	4.5338	10.6444	13.6021	6.98848	5.86105
1346	Hn1l	11.886	12.5789	10.2206	13.5531	22.3356	27.4881	27.2165	20.5581
1347	BC055324	0.53433	0.686867	0.49096	0.67638	1.19918	1.39341	1.17483	1.07129
1348	Lig1	5.12237	5.21371	4.9054	6.29533	10.4185	13.7688	11.6192	7.82306
1349	Sap30	6.05985	7.19195	7.06791	10.1687	11.5329	21.8561	17.0245	11.2401
1350	Phlda3	45.2656	48.73	48.4352	46.8526	86.146	135.064	91.5421	70.1567
1351	Trib3	4.22261	4.03239	5.03013	3.84478	5.27526	11.6123	10.3136	7.25642
1352	Nasp	12.7073	12.6599	12.1449	13.2951	22.4164	29.6976	26.2504	23.9536
1353	Ifitm3	155.105	134.183	175.131	152.776	314.473	269.995	347.391	308.241
1354	Trmt61a	3.25306	4.03093	3.18027	3.34892	6.07713	8.60062	7.03487	6.11711
1355	Lypd3	105.363	112.589	103.681	114.591	129.282	259.126	255.047	230.453
1356	Angptl4	9.72262	9.31641	10.0809	11.0624	20.3412	12.9369	15.0148	31.8707
1357	Itga5	9.84505	8.73709	11.8795	6.93525	15.2292	16.463	19.1592	23.7023
1358	Siah1b	1.72167	2.42245	1.87306	2.04239	3.18645	3.976	4.21903	4.74989
1359	Dph2	2.60834	3.09222	2.26235	2.9972	3.64895	6.37178	7.2387	4.73283
1360	Aldh18a1	4.78766	5.43547	5.50128	4.8087	11.281	10.6053	10.1653	9.21189
1361	H6pd	2.1899	2.18468	2.61119	1.93833	2.59228	3.51783	7.27686	4.39983
1362	Ak4	5.37215	5.07962	4.56309	5.64202	9.19968	12.9516	11.8507	7.5406
1363	Cnbd2	0.5469	0.659485	0.704536	0.89643	1.10326	1.99092	1.95446	0.602043
1364	Ldlr	16.8531	16.9689	15.1472	15.6415	27.0542	30.6181	34.2328	36.8027
1365	Cenpu	0.569178	0.715047	0.458961	0.626143	1.57983	1.36512	1.16615	0.668254
1366	Cfl1	201.189	206.811	219.49	223.374	355.798	453.622	451.873	435.469
1367	Arhgap11a	3.25013	3.01905	3.42392	3.92424	5.94482	8.4517	7.21152	5.62095
1368	Fam107a	2.09121	1.80005	2.18572	2.01365	2.02822	1.9724	4.71599	7.18245
1369	Twf1	18.0276	18.3877	17.7468	18.9203	22.7061	43.9907	46.7132	32.2374
1370	Rsl1d1	31.1406	32.1182	28.8567	31.3472	50.259	66.6541	65.5145	63.6269
1371	Bub1b	3.46163	3.17649	3.28358	4.10877	6.86123	9.6349	6.77987	4.85512
1372	Ckap2	4.00966	3.50418	3.21329	4.92297	6.31346	11.2173	7.51908	6.27189
1373	Got2	43.5764	41.3829	41.9317	38.7798	68.87	94.0874	91.0829	76.2467
1374	Cdca4	11.5205	11.2992	11.2956	12.8259	18.8608	28.4562	25.1476	21.1445
1375	Kif20a	2.19129	2.337	2.46495	2.91936	4.30229	7.03208	5.37703	3.12918
1376	Cadm4	9.3933	11.1531	11.0532	12.1785	22.939	14.0766	19.8487	29.9459
1377	Plscr1	1.24033	1.37959	1.49845	1.33218	1.66199	2.34974	3.66906	3.11663
1378	Naf1	4.61454	4.67659	4.9105	5.46857	8.27278	10.6789	10.4711	9.71735
1379	Dhfr	1.35125	1.50351	0.91139	1.33532	2.37817	3.2258	2.51651	2.07931
1380	Itga7	2.57989	2.61513	3.47944	2.59909	4.2494	4.23215	7.75147	6.08059
1381	Nos3	1.99299	1.87161	2.01169	1.57228	2.65045	2.52234	5.46414	4.08304
1382	Gm41349	0.606222	0.56825	0.67621	0.51159	1.48238	1.23044	0.9784	1.01707
1383	Fads3	3.18407	3.65417	2.90986	2.51724	5.38829	4.3985	7.3305	7.15243
1384	Mrpl20	19.4107	18.5437	21.4365	16.6227	31.4681	42.6802	40.3055	36.1788
1385	BC024063	0.255328	0.195247	0.342161	0.373905	0.540507	0.551261	0.700593	0.523219
1386	Fibin	5.15724	4.47974	5.98854	5.81419	8.94819	9.44325	12.9588	11.0651
1387	Enox1	1.60213	1.38203	1.81414	1.38005	4.72214	2.80384	1.82055	2.95489
1388	Begain	0.919662	1.14336	1.08618	1.6173	2.63044	2.34047	1.549	2.92867
1389	Sulf1	0.639093	0.56738	1.06025	0.65772	1.03837	1.17442	1.7474	1.78661
1390	Gcsh	8.35272	10.7837	8.49811	8.97127	15.5441	19.3762	21.5926	16.0283
1391	Adgrg3	0.525365	0.734436	0.704623	0.807045	0.75111	1.04294	2.03499	1.62317
1392	Mphosph10	8.12956	7.33186	7.58665	7.464	12.0532	17.7458	15.2767	15.2443
1393	Lpgat1	2.79108	3.27134	3.38087	2.72085	4.57131	5.15116	7.74796	6.48989
1394	Nt5dc3	2.46359	2.56918	2.61534	3.02218	4.05089	4.79802	6.16968	6.01332
1395	Bora	1.60219	1.63023	2.06579	1.40012	3.50607	3.8173	3.19471	2.72352
1396	Larp4	5.72911	6.05037	5.01239	5.83068	8.83473	11.6402	12.5548	11.5553
1397	Them6	1.5595	1.71427	1.94858	1.66858	2.70804	5.35776	3.3104	2.26821
1398	Tmem38b	4.72731	4.75533	4.06418	3.25015	5.95332	7.29391	13.3551	6.47892
1399	Slfn9	1.42379	1.65291	1.49502	1.55647	3.50549	3.24815	2.94127	2.43576
1400	Zmynd19	5.70288	5.961	6.4092	7.47289	8.9532	15.5276	13.9368	11.8502
1401	Urb2	2.09711	2.76012	1.95782	2.59507	3.37361	5.07505	5.08987	4.95682
1402	Tigd3	0.345318	0.358726	0.243851	0.53884	0.873043	0.809396	0.544116	0.716091
1403	Gfer	6.432	5.0813	4.9597	4.56742	9.86702	12.0583	10.3191	9.20377
1404	Slc35f2	1.5557	2.2367	1.53773	2.17543	2.92874	5.26348	4.07721	2.55489
1405	Smyd2	12.5489	11.2141	12.0212	11.3744	20.1162	22.6629	26.3545	23.4165
1406	Pfdn4	6.65202	7.00176	7.22693	7.36377	10.3965	14.8512	16.7363	13.4394
1407	Kifc5b	1.70359	1.34494	1.75826	2.30291	3.46638	5.02614	3.30515	2.25222
1408	Nus1	10.7817	11.0295	9.06448	11.1904	17.869	21.0313	22.7505	20.9664
1409	Cwh43	10.1419	12.2287	8.73868	11.624	22.4217	25.5696	15.7622	20.4787
1410	Snx10	3.99499	3.92848	4.72159	4.80364	8.80192	7.21935	8.29995	9.88408
1411	Spata24	0.764313	0.995169	1.07565	1.42947	2.35673	2.23291	2.06703	1.76358
1412	Ier5	10.4863	10.3444	11.5219	11.8865	13.2883	23.7414	28.4544	21.0842
1413	Cit	0.461078	0.431351	0.498861	0.731294	1.06539	1.35586	0.929978	0.832721
1414	Ccnf	1.80446	2.55274	2.08687	3.66556	5.0332	7.12728	4.52858	3.28851
1415	Dpf1	0.531839	0.545142	0.561611	0.506114	1.1437	1.25967	1.05993	0.760641
1416	Rcl1	7.7321	8.44667	8.47172	7.71087	14.204	17.277	16.5109	15.4223
1417	Dct	8.48548	9.44516	6.83014	12.6675	20.4577	20.1689	9.35428	23.44
1418	Plk4	2.21775	1.87279	1.80441	2.24077	3.40778	5.11953	4.28297	3.16328
1419	C1qc	15.3639	21.3227	33.3695	19.5107	24.2633	34.6932	66.354	48.3471
1420	Nifk	14.1446	13.7942	12.4963	13.8752	22.2387	29.5619	28.3122	26.0536
1421	Hspd1	47.3845	47.9642	45.4712	51.7854	92.0646	101.084	98.2708	85.7416
1422	Mdh2	78.9653	83.7171	81.7629	77.2633	138.387	174.488	168.26	147.731
1423	Rlim	4.2702	4.51382	4.09199	4.51726	5.75988	8.96827	9.95457	9.2104
1424	Spred3	1.0444	0.81538	1.16522	0.994835	1.60177	1.84388	2.16437	2.21546
1425	Morc4	1.48991	1.5013	1.35428	1.29663	2.95602	3.07979	2.47543	2.53577
1426	Tmeff1	1.43655	1.71996	1.29571	1.44783	3.10501	3.95323	2.47657	2.06219
1427	Cct3	47.854	50.1704	48.7206	47.6745	84.6563	103.27	100.427	90.3662
1428	Col4a1	28.2346	23.8675	31.4531	24.4366	47.1914	36.4986	60.3865	64.9421
1429	Lrfn3	1.02835	1.10203	1.64981	0.990053	2.65609	2.17316	2.23934	2.21725
1430	Cdc25c	0.803128	0.998762	0.792053	1.19806	1.87591	3.02335	1.49534	1.05082
1431	Shmt2	21.1236	20.6003	21.2895	22.4458	36.6844	49.4227	45.6082	34.7626
1432	Plp1	12.2185	12.3384	14.4249	11.4983	20.0967	22.6318	22.4692	32.3112
1433	Palb2	0.473371	0.628498	0.550208	0.689208	1.39406	1.09941	1.46763	0.622769
1434	Aaas	9.40117	8.6111	9.18067	9.66672	17.3233	20.0728	16.9959	17.2306
1435	Polr1e	1.91979	2.34372	2.14658	2.11751	3.45141	4.06178	4.60762	4.38476
1436	Chrnb2	0.42331	0.359014	0.33189	0.269547	1.07845	0.61465	0.393758	0.611769
1437	Evl	4.58152	3.65981	4.39922	5.16365	7.19582	9.31582	10.3181	7.63931
1438	Suv39h1	4.1651	4.03923	3.45374	4.17032	6.69606	8.99397	7.604	7.35497
1439	Rnf157	0.573569	0.526325	0.649747	0.584565	0.989839	1.24568	1.53691	0.749023
1440	Sox9	19.5447	22.4739	18.7319	23.4523	54.0103	44.009	30.5786	35.0732
1441	Sfxn1	7.43963	7.48265	6.24389	5.81136	11.8166	14.2344	15.0678	11.0719
1442	Ppp2r1b	6.89021	7.31982	6.57182	8.34961	14.2375	15.2842	14.203	12.5177
1443	Junb	171.743	115.659	118.168	308.427	220.74	315.186	441.459	393.676
1444	Lamc2	23.6901	23.6221	19.2876	23.1855	31.7199	42.2568	47.9381	50.3271
1445	Flot2	14.2426	13.9731	16.7891	15.6807	22.1115	29.1016	33.7973	31.3713
1446	1810055G02Rik	4.70847	5.56445	4.47558	5.71811	8.31227	9.64608	8.97606	12.3421
1447	Klf7	3.25726	3.09271	3.54552	2.94109	4.89494	4.65564	7.18436	7.8004
1448	Ssbp4	15.1876	14.4967	17.7751	15.3185	26.4078	35.7577	30.3198	28.2159
1449	Cd63	82.109	83.9652	96.6776	87.7695	151.163	147.161	200.735	173.499
1450	Gch1	4.28774	4.00679	3.5313	4.22571	5.75115	8.33257	8.22272	8.49613
1451	Naa25	8.3133	8.91959	7.99659	7.51197	12.7445	17.5733	16.2694	16.2844
1452	Fzd5	3.3443	3.57251	3.03309	4.16004	7.1016	6.88943	5.13369	7.97219
1453	Eif2s1	15.6051	15.321	15.2424	15.4545	25.9056	30.8553	31.6017	29.8657
1454	Ifitm2	187.595	164.249	202.237	182.712	329.156	300.55	420.757	359.845
1455	Slc3a2	20.3068	18.765	19.2082	16.7977	36.7584	30.434	34.1979	42.0729
1456	Polr2h	7.01906	7.97726	7.42674	6.7521	13.3868	17.168	14.0015	11.4535
1457	Snhg4	5.86831	8.3417	5.93162	5.69662	13.2181	14.1724	10.6991	11.5349
1458	Uhrf1bp1l	3.20626	3.03217	2.9803	3.01833	4.82997	6.35509	6.17681	6.03177
1459	Pcdh20	2.08101	1.90899	2.40132	1.67937	3.61698	2.40634	4.22373	5.082
1460	Myc	33.6307	30.1685	28.5995	34.5396	52.4076	56.4316	57.7718	75.0982
1461	Ndufc2	38.2436	36.4103	37.9975	32.171	74.1506	74.8304	61.9408	65.9815
1462	Haus4	3.3921	2.63565	2.67741	3.01394	4.3766	8.04538	5.66737	4.33879
1463	Rhoc	21.4329	22.4674	33.5738	25.0551	46.9582	39.5584	55.1247	53.3286
1464	Gfm1	9.58597	8.40364	9.00625	8.25111	13.9592	17.7235	20.1603	15.3546
1465	Shf	2.05335	2.19191	2.2388	2.46015	5.47011	4.2739	2.58272	4.76551
1466	C1qa	19.5319	23.4434	41.7232	22.3166	34.9692	36.6091	80.2317	50.7169
1467	Phyhd1	3.02755	3.56108	3.45048	2.73048	5.37073	5.49038	7.45069	5.9873
1468	Pcna	51.6497	51.7813	45.6357	56.1457	94.9852	106.423	97.2406	92.9134
1469	Map3k6	12.9857	11.8417	14.0812	9.17993	21.6357	19.7216	24.89	25.0384
1470	Scd2	32.0722	32.809	33.0133	25.9114	48.4632	64.638	74.645	47.9829
1471	Tubg1	7.61988	8.74474	9.01087	7.92266	14.172	20.5329	16.5422	12.2722
1472	Aoc2	1.64687	1.80894	1.85886	1.88385	3.29826	2.97564	3.45211	3.93279
1473	Mrps22	5.74205	4.99025	4.64414	7.23262	10.0718	11.9579	10.3451	10.6675
1474	Nek2	2.69	2.01494	2.02947	2.915	3.90877	6.80574	4.17188	3.52763
1475	Rrp9	7.83107	8.90519	9.03614	7.17764	14.4705	16.2628	15.994	15.7948
1476	Capns1	59.5154	59.4263	64.9725	57.8878	107.508	113.515	115.803	121.52
1477	Nfkbiz	16.119	14.0175	12.0498	25.9973	22.1726	24.0531	36.5024	45.8594
1478	Nudt4	46.3133	41.1878	41.7103	47.6673	98.6508	79.5989	62.4584	95.0282
1479	Ogn	7.36588	7.36671	10.3468	9.47209	3.15415	2.96763	3.92773	6.17961
1480	Aknad1	0.732689	0.671596	1.01461	0.861957	0.276792	0.520585	0.43625	0.319025
1481	H2-Q7	86.7038	72.3401	85.0048	95.2597	74.0526	29.8135	20.0121	38.1163
1482	Cgnl1	9.80881	9.2735	9.24784	10.1692	6.41056	3.05332	3.49665	5.29658
1483	Zfand1	13.3241	11.6005	11.7596	11.2625	6.56861	6.39458	5.44933	4.37966
1484	Csf2ra	1.49932	2.0085	2.69621	1.88406	1.42287	0.713317	0.85302	0.848414
1485	Cd248	5.69917	5.32245	10.1356	7.3132	2.87825	2.25629	4.10536	4.13301
1486	9330159F19Rik	0.930759	1.09233	1.61975	1.24911	0.633489	0.427549	0.697834	0.551824
1487	Peli3	2.48024	2.77554	2.68244	2.48446	1.44363	1.02884	1.13024	1.33072
1488	Ak1	13.166	10.0241	13.0526	7.47154	5.37312	3.89408	6.88808	4.49721
1489	Tlr3	2.22198	1.98929	2.0832	2.47228	1.29826	0.747296	1.22936	0.878889
1490	Gjb3	66.383	69.104	67.9651	61.4516	46.6193	35.6879	18.3782	25.3567
1491	Ppp1r12b	6.1567	5.51516	6.54344	5.61618	2.86345	2.13509	3.78063	2.46908
1492	Mfap2	4.87406	7.38136	7.57142	7.91904	3.34023	3.0013	3.76492	2.99574
1493	Primpol	2.97807	2.92694	3.12959	2.87165	2.29113	1.02032	1.16468	1.17638
1494	Hspa12b	2.95771	2.56561	3.40916	2.7592	1.84488	0.843994	1.68787	1.15012
1495	Gramd1b	1.87321	1.58529	1.79049	1.72623	0.707256	0.629728	1.05797	0.884435
1496	Sept8	39.2456	40.7671	41.1367	39.3034	20.7131	17.657	20.8398	16.5907
1497	Tmem194b	3.00046	3.05924	3.02844	3.02603	2.24086	1.27437	0.923492	1.3049
1498	Abcb1a	2.86173	2.15352	3.17758	2.96271	0.959016	1.21241	1.90177	1.16948
1499	Cyp2j9	5.35344	4.37703	4.66464	5.7918	2.27648	1.93509	2.27865	2.99934
1500	Tmem100	4.44124	3.68048	7.43955	4.74007	1.73878	2.35059	3.28093	2.13968
1501	Gm3435	2.06935	2.53968	2.48394	2.58715	1.24705	0.664625	1.1965	1.43526
1502	Rtn4rl1	4.92833	4.7685	5.07362	5.25244	3.64674	2.1572	1.58019	2.09008
1503	Fry	8.08175	7.86515	7.61706	7.12267	4.30884	2.82167	3.78745	3.53477
1504	Stap2	33.12	30.0453	28.2938	30.5859	18.1067	14.5772	13.2509	11.7527
1505	Kctd15	44.6354	46.2967	43.5106	40.8525	29.9911	20.3285	16.4479	16.2017
1506	Wnt11	1.28049	1.88583	1.64475	1.53086	1.18927	0.621675	0.499536	0.686455
1507	Asprv1	427.269	465.911	465.123	478.927	145.371	309.434	282.16	128.804
1508	Ugt1a6b	10.2556	12.8311	13.2772	10.012	6.04689	4.51184	5.47932	5.72804
1509	Efna3	112.755	113.7	119.008	103.925	90.4447	49.1161	29.5338	43.6939
1510	D830050J10Rik	1.51368	1.54557	2.54856	1.46199	0.616355	1.22105	0.822857	0.652543
1511	Alx4	1.71166	1.68026	2.06954	1.84086	1.68855	0.452758	0.6978	0.617183
1512	Htatip2	16.8948	11.1887	16.7	9.24285	7.40403	6.39448	7.08389	4.52479
1513	AW011738	1.87189	2.30297	2.13713	1.66249	1.50842	0.815887	0.749596	0.688839
1514	Gbp2	7.44368	6.33749	9.33859	7.07227	4.37484	1.6271	3.96848	4.14091
1515	Cat	57.544	56.8846	54.2269	61.3237	36.1443	22.6625	23.6176	25.6958
1516	Slc1a1	1.76012	1.87578	1.89124	2.50389	0.898472	0.964587	0.95009	0.948601
1517	Arvcf	26.9324	22.8983	26.2893	20.0996	20.7729	9.16558	5.7536	9.678
1518	Gpm6a	2.49515	1.84561	2.51392	1.86951	0.72314	0.714815	1.82462	0.800918
1519	B230206H07Rik	1.87778	1.70043	1.75755	2.00167	0.940516	0.848488	0.74356	0.90056
1520	Sh3glb2	25.5687	28.6365	28.4765	25.8963	16.6124	13.2454	10.5474	10.5845
1521	Mterf1a	2.71682	2.30912	2.36266	2.25514	1.65738	1.1928	0.89803	0.786702
1522	Acer3	12.5545	13.3606	12.3601	13.434	7.56019	5.6447	5.37119	5.65919
1523	Ahnak	117.336	123.665	117.354	117.135	58.3684	47.732	51.3628	63.6831
1524	Clip4	41.6618	41.276	37.5177	33.447	20.9843	19.9547	14.6328	16.3109
1525	2610507I01Rik	9.26475	10.2589	9.73732	10.0936	6.40039	4.81556	3.37521	3.80741
1526	Mmaa	2.52883	2.66892	2.49106	3.23953	2.16751	1.04594	0.900347	1.00875
1527	Hsdl1	15.1933	15.0625	13.7023	14.4764	6.98591	7.86049	6.49646	5.86994
1528	Hemk1	1.94371	2.29802	2.07494	1.97766	1.38273	1.18429	0.798597	0.514046
1529	Trpv2	2.31491	2.20579	2.61812	2.44961	1.88851	0.694156	0.875383	1.01094
1530	Hs1bp3	7.37997	6.45036	7.39621	6.85656	4.67378	2.51482	3.28473	2.60578
1531	Sort1	18.6773	18.9549	16.8745	15.9809	10.3973	7.73189	7.64924	7.03311
1532	Zfp329	2.08224	2.06276	1.7147	2.00131	1.21115	0.855583	0.934428	0.662335
1533	Irf8	2.06286	2.7444	3.66105	2.85051	1.02992	1.16289	2.01943	1.01807
1534	BC026585	1.48148	1.88629	1.53303	2.97382	1.0022	1.25308	0.719622	0.691608
1535	Plekha5	11.7261	11.9317	12.029	11.7526	6.12467	5.54636	5.42455	4.88209
1536	Cib2	37.8349	33.8186	40.426	40.6237	24.9822	17.7581	11.2252	16.8788
1537	Fam83f	23.4258	23.313	21.5774	22.0532	11.6505	13.2513	10.1404	6.94938
1538	Hacd2	30.3015	35.4978	29.3319	27.1489	19.4989	12.4398	11.9696	12.8246
1539	Zfp57	1.72784	1.46595	1.49899	1.59679	1.00654	0.586439	0.745506	0.576583
1540	Pdgfd	0.81486	1.11551	0.853076	0.875203	0.226884	0.395314	0.634503	0.424979
1541	Sytl3	0.83559	0.796461	0.91924	0.774675	0.346936	0.427213	0.41173	0.346467
1542	Gm13139	7.09167	6.10081	5.73327	8.1972	3.29023	3.2118	3.22164	2.81609
1543	Srd5a1	9.6386	10.5	9.86236	9.40131	4.64068	5.5406	4.75343	3.2996
1544	Appl2	23.2148	25.642	23.4704	23.7395	12.4594	10.9881	9.95842	10.885
1545	Prickle1	1.96939	2.00634	1.78963	2.54871	0.881267	0.866537	1.18343	0.897271
1546	Grhl1	68.7319	71.0098	65.0939	68.9572	34.4313	36.1687	29.593	26.2713
1547	A330023F24Rik	1.48763	1.20772	1.48619	1.35301	0.95889	0.41824	0.444091	0.727955
1548	Zdhhc9	28.7422	29.45	27.7609	28.2937	15.0046	12.5163	12.7672	12.3546
1549	Ttc7	20.7512	21.3168	22.1277	20.6907	13.3488	9.71365	7.36054	8.77869
1550	Lce1j	12.1528	23.1423	11.2866	11.7816	5.5832	11.7879	5.57518	4.07219
1551	Itm2b	835.483	796.422	891.329	851.884	405.022	426.18	372.209	349.655
1552	Cbx7	11.564	12.3343	11.0419	11.4296	5.98232	4.75624	5.15263	5.42672
1553	Cep83os	3.01141	2.44457	2.58061	1.94934	1.5922	1.04283	0.953764	1.01291
1554	Capn5	10.3424	9.9606	10.343	10.1011	6.40363	3.49439	4.4833	4.3815
1555	Pex11a	9.15906	10.0205	9.21389	8.21516	6.1414	4.30108	3.05168	3.40897
1556	Nat8l	6.50863	6.42339	5.2336	2.90298	1.80537	3.44049	2.90085	1.54459
1557	Arhgap18	7.64728	6.60792	7.20956	8.13963	3.50333	3.79156	3.55131	2.76941
1558	Plin3	42.8297	42.8859	46.9575	41.9911	30.1344	18.943	16.368	15.1806
1559	Klhdc1	3.16091	3.10102	3.01766	3.55172	2.05775	1.29436	1.20061	1.35517
1560	Tmprss4	54.1332	60.6668	54.8471	51.2817	19.8254	32.8412	29.9083	18.8626
1561	Hacl1	3.64048	3.83082	3.43203	3.31263	2.11486	1.67263	1.42306	1.32802
1562	C130074G19Rik	14.2848	12.7727	14.8604	14.6166	5.96098	5.62389	8.75846	5.53728
1563	Tspan18	1.76195	2.07974	1.74921	1.87228	1.41409	0.417267	0.653689	0.943824
1564	Ces2f	3.25372	3.92323	2.69156	2.67121	0.59355	1.59346	2.30984	1.22445
1565	Ccl11	7.41485	6.85134	15.8992	9.77716	3.66671	3.27105	6.58104	4.62346
1566	Eml6	0.611764	0.709449	0.600585	0.488534	0.42971	0.195766	0.190193	0.290243
1567	Anp32a	47.0069	37.7032	44.4092	39.1245	27.0048	14.9024	18.3813	16.9143
1568	Gpsm1	8.31892	8.10266	8.45836	8.54595	3.55947	3.26582	4.10504	4.31195
1569	Dleu2	4.70888	4.4239	5.10502	5.40853	2.86571	1.58847	1.77599	2.73652
1570	Zfp39	2.01865	1.59252	1.87643	1.46081	1.27242	0.747596	0.633145	0.53835
1571	Perm1	19.9491	23.7295	19.8247	20.3033	9.69012	11.8435	9.47518	7.37529
1572	Fgfr4	3.22199	3.85727	5.67903	3.32031	1.32767	1.54623	1.85483	2.53684
1573	Krtdap	2364.2	2286.29	2370.7	2462.71	848.017	1405	1182.38	893.8
1574	Gramd4	9.38739	10.1539	9.3944	9.0399	4.74084	4.26644	4.62709	3.70345
1575	Uros	2.73984	2.96584	3.03154	3.15293	2.14069	1.13173	1.17409	1.00263
1576	Ntn1	5.90375	5.17171	9.62154	6.9598	1.84136	2.52538	4.62376	3.47959
1577	Ncf4	2.23266	2.69265	1.95149	2.3148	1.26994	0.638077	1.24782	1.02661
1578	Klhl36	3.65576	4.21832	4.70885	3.98458	2.59873	1.53861	1.47722	1.92676
1579	2510002D24Rik	19.0373	21.9394	22.6318	23.5165	14.4093	9.59127	6.76922	9.01071
1580	Slc35d2	3.95199	4.14259	4.50883	3.91216	2.89681	1.24653	2.06462	1.33338
1581	Foxn1	2.23057	2.583	2.34229	2.00474	0.845799	1.41745	1.41186	0.502228
1582	Gipc2	5.46301	4.90147	4.97518	5.59252	2.00831	4.01875	2.03172	1.49253
1583	Dpp4	1.56681	1.78033	2.6138	2.05877	0.650503	1.00551	1.04259	0.927075
1584	Fbxo32	16.1129	16.9516	15.2413	28.617	5.96289	6.47962	18.402	4.14493
1585	Adamts10	7.62792	7.44418	11.0605	8.344	4.89035	3.77509	3.54573	3.43518
1586	Adcy5	3.75482	3.20632	4.39762	2.68838	1.13497	1.0801	2.49842	1.61128
1587	Atp8a1	4.94973	5.1617	5.105	4.14331	3.5381	1.44688	1.70898	2.11345
1588	Phldb2	5.18842	4.40971	5.14445	5.13167	2.03569	2.11169	2.73083	2.11244
1589	Sdr16c5	31.1613	36.8232	26.6738	26.8549	21.4325	13.635	10.8631	9.5688
1590	Dhcr24	143.707	161.246	141.782	122.016	83.5522	66.02	56.9116	52.1622
1591	Tfb1m	2.80996	2.73721	2.86493	2.57795	1.59805	1.10044	1.11407	1.16705
1592	Pof1b	110.66	113.828	107.101	98.5512	49.6572	51.4653	51.2873	42.2702
1593	Pgap1	4.42232	4.68617	3.83075	4.35674	2.81028	1.7505	1.65032	1.64708
1594	Phyhip	62.3447	58.4083	66.4731	64.2728	47.7319	29.7152	17.6595	19.5645
1595	Tap1	44.4863	41.3387	46.1382	41.3649	30.3683	19.1214	12.1641	17.065
1596	Cyb5rl	1.89788	1.53001	1.8085	1.95181	1.22167	0.809597	0.525173	0.703929
1597	Lrrcc1	1.97335	1.82469	2.12785	2.26175	1.47126	0.543982	0.866734	0.827188
1598	Nrros	3.36278	3.51035	5.74889	5.09731	2.23129	1.86545	2.39647	1.49997
1599	Pcmtd1	34.4416	32.7816	31.5059	30.6679	20.0757	11.9964	12.8874	13.5558
1600	Fam213a	27.7298	30.3816	26.4904	33.5766	17.7022	13.5147	11.5555	10.771
1601	Zc2hc1a	8.66413	9.59524	9.62459	11.9121	6.96599	3.7221	3.04705	4.28315
1602	Mfsd7c	2.03804	1.88107	1.81773	1.73996	0.45041	1.14076	1.09971	0.670538
1603	Gstm5	69.0712	70.0011	68.5959	72.6263	46.5311	28.235	26.0431	26.1346
1604	Vmac	10.0572	9.26804	10.6564	7.90697	6.51451	3.4817	3.4405	3.68266
1605	Oxld1	4.53628	4.79404	6.80107	3.6131	2.98556	2.91921	1.30381	1.70057
1606	Pik3r1	48.2025	43.1323	44.9023	31.2851	32.7128	13.3418	12.5882	17.1622
1607	Tsga10	0.290692	0.233405	0.201037	0.298466	0.137258	0.105522	0.142158	0.0760692
1608	Foxq1	10.1713	10.5211	9.69893	14.7254	5.52741	5.44216	5.17015	4.2011
1609	Tceal1	3.75891	3.81721	4.75876	5.22768	3.68405	1.601	1.31221	1.35743
1610	Dhrs3	19.1993	19.9754	19.4568	18.8093	13.0668	9.04731	5.63789	7.2379
1611	Ociad2	6.95864	7.581	8.30116	8.18512	4.98055	3.40263	2.37239	3.22394
1612	Prodh	13.9065	15.4935	16.8575	12.8679	9.29476	5.17801	6.57618	5.55796
1613	Plekhh2	3.6046	3.13033	3.01975	3.35084	1.41172	1.35579	1.64446	1.46314
1614	Tnfaip3	16.9794	11.7057	11.7957	37.6638	6.82544	6.54082	10.6417	10.891
1615	Sectm1a	6.45582	8.62905	8.63134	10.1082	3.73121	2.81189	4.86378	3.71733
1616	Dusp15	0.581195	0.354768	0.671978	0.619541	0.3201	0.27143	0.245483	0.160093
1617	Stard9	0.535849	0.638193	0.954235	0.715087	0.236743	0.233473	0.483606	0.310253
1618	Ahrr	1.2064	1.55676	1.53045	1.4099	0.534791	0.508992	0.737461	0.755484
1619	Sphk1	27.8162	29.2182	27.0403	25.2451	16.299	10.2651	9.30124	13.035
1620	Amacr	7.56677	6.31558	7.43829	6.45945	4.46568	3.02948	2.29872	2.6547
1621	Gpr157	3.0674	4.24207	3.20017	4.45749	1.74569	2.0497	1.83314	1.08448
1622	A230072C01Rik	1.50616	1.69883	1.84583	1.6603	1.16046	0.561926	0.594915	0.683579
1623	A730017L22Rik	2.52119	1.90125	2.29972	2.03928	1.52967	1.10485	0.662908	0.633498
1624	H2-T22	88.7665	83.0278	89.9879	93.2394	57.9259	34.3272	29.4107	37.1641
1625	Lsr	61.4654	53.5061	60.4274	57.6236	28.2819	26.3725	23.3615	25.8358
1626	Acp7	6.8447	7.2207	5.51665	5.51152	2.67897	3.35438	2.85017	2.31259
1627	Kbtbd3	1.33305	0.973662	1.09919	0.902996	0.585877	0.501502	0.499218	0.334367
1628	Rassf7	28.1824	28.7572	32.9175	29.7618	14.2183	16.9561	13.1243	9.13841
1629	Cacnb2	0.331581	0.338077	0.364848	0.266496	0.130572	0.117181	0.185319	0.142549
1630	Arrdc3	101.316	93.1845	92.2438	86.9246	56.5756	35.9959	41.6106	32.4677
1631	Tmem231	3.70166	3.12295	3.51976	3.44105	2.3904	1.16152	1.18397	1.40673
1632	Izumo4	4.98112	3.98134	4.1782	3.23274	2.88775	1.11934	2.16825	1.1289
1633	Agmo	2.17119	2.16406	2.74794	2.38038	0.824127	0.838295	1.3124	1.20188
1634	Six5	6.01396	5.58882	6.08159	6.90982	5.13977	2.42762	1.55478	1.89847
1635	Gata6	9.53955	9.00842	8.1181	8.90617	7.31394	2.41866	1.53527	4.58235
1636	Pkia	5.36858	4.81254	6.0867	4.5721	1.76411	1.6687	4.64846	1.14924
1637	Lrrc61	10.8779	10.3634	10.7117	10.0838	6.90564	4.47106	3.56688	3.77747
1638	Catsperg1	0.467793	0.369038	0.549231	0.492213	0.217632	0.222114	0.196022	0.194661
1639	Col8a1	1.31775	1.22161	1.03586	1.02651	0.443956	0.300909	0.5796	0.700276
1640	Ttc3	4.96221	5.3448	5.0883	4.81469	3.45585	1.88276	1.68658	1.96492
1641	Lypd6b	8.91926	8.95248	8.12514	9.23952	4.2365	4.42841	3.96782	3.00832
1642	Cutal	1.00424	1.03065	1.21844	1.27865	0.876861	0.383728	0.284988	0.466803
1643	Ankrd27	17.4492	18.6786	18.0641	18.8698	9.97986	8.65581	6.07043	7.6643
1644	Dhrs7	49.9864	54.0558	49.6289	43.9802	28.0669	19.8024	20.5133	19.1937
1645	Fgf13	1.78015	1.53088	1.38359	1.28628	0.553056	0.325737	0.885742	0.859486
1646	Cds1	34.2625	36.6295	31.9494	31.7525	18.929	15.9	12.1202	12.6841
1647	Tnfaip8l2	3.43609	4.57533	5.17409	6.1168	1.81944	1.32384	3.29256	2.04661
1648	Tbc1d16	6.13681	5.96279	6.61747	6.68976	4.09012	2.06662	2.23321	2.82323
1649	Tspan13	11.7441	10.8426	12.6147	8.66512	4.38892	3.41571	7.23882	4.18691
1650	D3Ertd751e	0.974074	0.857107	0.814242	0.81076	0.587477	0.360588	0.271055	0.307711
1651	A430035B10Rik	0.941777	0.834742	0.801081	0.487696	0.344167	0.414384	0.354277	0.231044
1652	Ncoa7	2.58021	2.59599	2.96604	2.30808	1.29264	0.915809	1.47257	0.907899
1653	H2-T24	0.736514	0.659918	1.05322	0.77222	0.444318	0.186039	0.391804	0.386926
1654	Fn3krp	4.91869	4.3587	4.68301	5.09946	3.21073	1.9035	1.8773	1.42378
1655	Plb1	1.00931	1.2854	0.998263	1.08607	0.718238	0.266351	0.355689	0.581752
1656	AA986860	25.5494	29.3248	27.7546	29.69	14.1142	10.6518	11.018	13.4242
1657	Pik3ip1	11.0268	9.95285	11.4243	11.6242	5.97872	4.60582	4.94538	3.81576
1658	1810034E14Rik	1.12679	1.30126	1.16001	1.2808	0.730715	0.426649	0.380622	0.597996
1659	Zfp931	1.0016	1.25574	1.21291	1.37598	0.811503	0.535509	0.280395	0.502868
1660	Nckap1l	2.03514	2.28207	3.8126	2.32361	1.19818	0.903619	1.60836	0.855902
1661	Col3a1	235.641	293.453	353.287	349.7	119.745	102.831	143.504	169.733
1662	9330151L19Rik	5.67212	7.13776	6.3762	5.48032	3.86953	3.16414	2.26537	1.5732
1663	Tcta	14.2782	14.9482	13.9899	13.6553	8.81166	5.67714	4.94756	5.53601
1664	Cpm	6.65029	6.34046	7.14709	5.5696	1.27747	3.69325	4.37579	1.85804
1665	Chst15	10.4456	9.56892	8.68039	9.21034	3.51142	3.17087	5.50722	4.30988
1666	Rassf5	15.0931	16.3947	16.3118	16.0301	4.81705	9.17946	8.36541	5.47187
1667	Ccdc88c	9.80705	9.26513	9.25993	8.60264	4.64695	3.54399	3.81473	4.10481
1668	Pik3c2b	2.62029	2.58896	2.5102	2.21729	1.5262	1.16937	1.01709	0.648093
1669	Mall	33.1484	35.7793	34.752	37.3164	14.1788	17.9116	17.9736	11.4632
1670	Hddc3	2.33622	2.26339	2.2874	1.99659	1.49321	0.654805	1.07248	0.660567
1671	Dock10	0.779931	0.595294	0.818074	0.604153	0.334246	0.228888	0.478407	0.17706
1672	Vamp1	5.80713	6.32443	5.63343	4.75095	3.24934	2.78205	1.8435	1.96614
1673	Havcr2	2.00728	1.8024	2.10332	2.15593	1.3623	0.380271	1.07544	0.701356
1674	Ccdc62	1.37369	1.31145	1.51879	1.27305	0.845329	0.401097	0.427986	0.707088
1675	Zfp953	0.928587	1.16071	1.22045	1.42034	0.605043	0.612216	0.423209	0.420569
1676	Trim14	1.32964	1.39334	1.46429	1.25809	0.904973	0.339471	0.666911	0.461289
1677	Ano10	16.5894	14.719	16.0998	14.3358	7.02737	7.24805	6.7842	5.7857
1678	Cers4	18.6742	21.2369	17.669	17.1767	14.2602	5.34781	5.11513	7.92299
1679	Znrd1as	3.12785	2.00519	2.96585	2.44113	1.67468	0.844212	0.928922	1.13083
1680	Gm38424	0.367582	0.39535	0.386607	0.284983	0.226537	0.110893	0.103427	0.181823
1681	Acad10	3.1363	3.1936	3.01452	2.98499	1.65903	1.45069	1.27558	0.983371
1682	D630003M21Rik	0.944438	0.814718	1.15262	1.2515	0.666372	0.333703	0.28481	0.520839
1683	Scml2	2.10428	2.34029	2.21745	2.4588	1.61412	0.880617	0.546606	0.930892
1684	Kctd4	4.295	4.83457	4.48416	3.28239	1.44701	2.03999	2.60062	1.22733
1685	Il1f5	41.4488	42.8942	44.0577	42.193	7.85497	30.0089	30.5772	5.64832
1686	Pou3f1	40.1303	36.5037	38.8563	31.6411	13.382	22.6271	16.7482	11.0238
1687	Thra	34.5731	34.4219	37.9603	35.2401	21.629	13.9105	12.6017	13.5619
1688	Glb1l2	2.87598	3.36958	2.97574	2.33339	1.43031	0.820569	1.30452	1.42473
1689	Nckap5	0.673407	0.477683	0.648829	0.538378	0.322264	0.252549	0.204435	0.231867
1690	Nagk	16.3825	16.8789	20.1898	16.5263	10.3743	7.44982	6.29224	6.20313
1691	Zfp937	0.850321	0.622759	0.616323	0.707478	0.522701	0.164237	0.268063	0.258556
1692	Senp8	1.66644	1.58275	1.2695	1.54963	1.20284	0.68498	0.343387	0.416637
1693	4930578C19Rik	0.693019	0.653521	0.460187	0.41437	0.15705	0.230635	0.360069	0.207375
1694	Spice1	5.79815	5.92252	5.79645	7.44474	4.58722	2.05979	1.69468	2.49188
1695	Cyp4f13	13.1519	10.9618	15.8516	12.2322	8.77278	5.08111	4.10553	4.6437
1696	Sp100	2.98565	2.75979	3.52033	2.81377	1.26551	0.913089	1.68162	1.32809
1697	Kctd21	3.31586	2.70465	2.93767	3.00741	2.07217	1.13477	0.967647	1.01232
1698	Rab44	1.67534	1.70924	1.84967	1.51046	0.785915	0.862191	0.730746	0.532749
1699	Foxred2	2.60098	2.3442	2.86015	2.18748	1.69021	0.723249	1.05524	0.853694
1700	Lrrc31	0.847466	1.25141	1.11749	1.21662	0.551936	0.369316	0.586298	0.401476
1701	Pm20d2	2.93099	2.94517	2.60499	2.28765	1.61961	1.29573	1.13245	0.619874
1702	Gpam	13.1481	14.7511	12.3762	10.714	6.2948	5.75777	5.55911	4.38808
1703	Tmem35	7.99381	7.03798	6.3809	5.51528	5.72377	1.28968	1.47917	3.13776
1704	Lrrn1	0.805375	0.514626	0.587949	0.633103	0.329453	0.177993	0.39842	0.184048
1705	Prrt2	4.48783	3.8862	4.05853	3.95223	2.05938	1.40015	2.17058	1.41172
1706	Lce6a	9.65828	12.1753	10.7758	8.62136	3.49018	6.71112	4.28076	3.23746
1707	Acta2	97.1692	85.3571	102.876	75.7388	32.6861	23.649	57.1384	40.6135
1708	2310015A10Rik	3.73329	4.30021	3.22537	3.07112	1.19515	1.74552	1.83712	1.36385
1709	Rassf10	4.91168	4.72095	3.83235	4.89495	4.24625	1.82095	0.860315	1.06398
1710	Id4	31.1036	28.9196	30.3943	32.2311	18.0625	13.1594	10.1887	11.3662
1711	Ccdc64	27.1818	26.8454	29.8688	28.9332	16.274	10.9032	9.20036	11.9574
1712	Rassf3	21.1435	24.5727	21.0631	22.4437	13.4814	6.092	8.26895	10.3208
1713	Fam107b	21.032	21.8341	21.8333	23.3131	6.62979	7.58119	11.3252	11.8016
1714	Gpr68	0.811531	0.919365	1.11269	1.43311	0.513983	0.343484	0.663327	0.304781
1715	Dagla	1.74307	1.83788	1.98548	1.63788	1.16269	0.297441	0.630488	0.976956
1716	Nlrc5	20.399	19.9331	18.9562	21.8095	11.3518	7.77466	5.92454	9.57884
1717	Nupr1	169.989	212.372	171.053	240.179	99.5456	67.5749	78.688	92.6626
1718	Akap17b	0.958554	0.919759	0.79036	0.825969	0.621473	0.358475	0.279076	0.243269
1719	Sdr16c6	70.7241	82.3873	68.871	82.1529	51.2204	20.1266	23.2806	35.3732
1720	Ssfa2	111.571	108.133	107.207	102.351	58.2719	43.3052	39.2171	42.5201
1721	Trim12a	5.34421	5.00181	5.18064	5.78973	2.84693	2.48344	2.2475	1.54192
1722	Hoxa2	4.05044	3.76679	5.58435	3.24085	3.43208	1.26175	1.10654	1.32873
1723	Alad	9.57344	8.71388	8.49112	8.49294	4.50683	3.67407	3.4893	3.3736
1724	Gas6	144.219	150.885	163.66	144.68	64.5958	54.7943	77.3218	59.7881
1725	Elovl1	85.6092	89.2969	94.8742	88.0511	45.5602	35.8556	34.5934	36.3843
1726	Aox4	3.91535	5.93111	3.80523	4.37644	1.11552	2.46396	2.88347	1.2022
1727	Slc43a1	12.873	12.5624	11.4379	9.72647	7.68984	3.06422	3.96931	5.1135
1728	LOC102638940	0.300858	0.306752	0.382755	0.29544	0.175915	0.18533	0.10426	0.082308
1729	AW112010	4.65177	3.88427	7.56957	5.66283	2.10844	1.81153	2.99696	2.25618
1730	Zfp316	5.10792	4.24941	4.40683	3.62583	3.27147	1.23661	1.12631	1.76875
1731	Spag1	3.20666	3.30886	3.48916	3.35196	1.41712	1.52562	1.40906	1.29985
1732	Pgbd5	0.729807	0.416193	0.674301	0.751586	0.227311	0.249455	0.400175	0.206353
1733	Adamtsl2	0.998735	0.906033	1.35769	0.696252	0.460734	0.360291	0.588058	0.261758
1734	Ankrd44	3.79206	3.43423	3.75117	3.12934	1.53351	1.22399	1.76687	1.43161
1735	March8	14.1126	14.0437	15.0546	14.7205	7.37228	5.71215	5.86945	5.57583
1736	Mfng	4.68504	4.70174	4.96514	3.93039	1.26859	1.29194	3.12318	1.98712
1737	Fam179a	1.18884	1.28001	1.19167	0.734387	0.44786	0.525534	0.522349	0.359319
1738	Gm11821	0.836411	1.51676	1.2055	1.21002	0.329366	0.674709	0.395548	0.609721
1739	Adgrf2	5.36388	6.13855	5.25262	4.60753	2.45215	2.24652	2.2651	2.06281
1740	Trim36	0.691918	0.793656	0.771464	0.382064	0.228924	0.358319	0.289206	0.234711
1741	Cyp2r1	0.431748	0.374174	0.476179	0.461512	0.198351	0.17027	0.129932	0.235377
1742	Elovl5	58.8927	65.1324	51.9933	89.0316	40.4802	16.7803	23.5069	31.1277
1743	Radil	0.749404	1.20858	1.24682	1.21214	0.698874	0.379764	0.430094	0.358271
1744	Mpp3	0.503589	0.495116	0.702397	0.557439	0.130201	0.348198	0.319834	0.147611
1745	Rdm1	9.83527	8.91947	8.98098	9.72675	5.91883	3.32434	2.55013	4.00416
1746	Gm41293	2.77509	2.31092	2.12393	1.84573	0.891362	0.834727	1.12355	0.946205
1747	Crat	16.7843	19.9927	17.7433	16.1418	10.7727	4.5143	7.87798	6.57707
1748	3010026O09Rik	1.40434	1.82094	1.58971	2.44753	1.01296	0.878362	0.490002	0.67906
1749	Palm	17.0963	16.9323	20.8533	15.5147	8.31644	6.99889	8.01097	6.20223
1750	Baiap2	18.9085	19.0933	18.4492	17.186	10.389	7.37191	6.13429	7.07061
1751	Ccdc171	0.767798	0.670379	0.636353	0.623767	0.46944	0.143285	0.219856	0.300817
1752	Unc13d	9.68834	8.7208	10.7217	9.877	7.98409	2.2022	2.5203	3.71428
1753	Dapp1	3.61649	3.59197	3.71068	3.9941	1.04126	1.90177	1.77372	1.49765
1754	Mfsd12	6.07857	6.93262	7.25364	7.08512	3.35349	2.98815	2.57979	2.51854
1755	Slc37a1	3.71391	3.39189	3.55497	3.65762	1.81018	1.37837	1.2973	1.49685
1756	2010001A14Rik	3.90517	3.62912	4.21438	3.13537	2.51256	0.787547	1.34662	1.57013
1757	Kif9	0.942193	0.779945	1.01964	1.11548	0.525313	0.261956	0.440461	0.377015
1758	Kank4	1.58094	1.75873	1.4996	1.43472	1.18618	0.281976	0.537936	0.615881
1759	Abi3	4.33013	4.53726	4.51146	4.11047	2.76176	1.19517	1.92475	1.42406
1760	Tcea3	4.7503	4.23794	5.65159	4.33654	1.09804	2.51847	3.42783	0.835556
1761	Trim12c	6.53849	5.44522	7.21047	5.94372	3.84721	2.03103	2.50346	2.09523
1762	Ttc30b	4.78743	4.05488	4.19181	3.89295	3.16196	1.68797	1.2046	1.04226
1763	Aagab	26.5299	26.5345	28.2196	24.6579	15.4791	10.1296	8.99205	9.50621
1764	Shroom3	7.92	7.79504	7.51924	6.28624	3.05734	2.74303	2.63645	3.75679
1765	Lypd5	46.978	43.5829	48.4812	46.1337	10.3331	24.7396	26.2582	15.2
1766	Rassf6	2.1569	2.0137	1.45631	1.63547	0.852874	0.882938	0.697545	0.581272
1767	Gm30571	9.1071	5.29492	8.47244	6.82482	3.38387	1.45774	2.57111	4.77571
1768	Fbxl22	2.08507	1.15154	2.74176	1.44855	0.552333	0.874964	0.423872	1.18839
1769	Slc6a14	16.3314	15.8391	16.887	17.1028	4.43631	5.81784	8.6364	8.28555
1770	Gstm1	60.9794	55.3837	64.1741	54.6847	26.0515	20.7944	26.0409	24.2589
1771	Tacstd2	308.32	290.872	308.309	368.053	130.783	144.576	125.51	126.751
1772	Zfp760	2.78617	3.18079	2.82361	2.95776	1.95243	1.13568	1.10736	0.700433
1773	LOC102631780	0.400498	0.330758	0.417093	0.401069	0.155373	0.129228	0.237037	0.115284
1774	Nlrc3	0.317925	0.281424	0.282187	0.380494	0.159338	0.0823785	0.156563	0.122903
1775	Tspyl3	2.35383	1.92889	2.81508	2.30513	1.10514	0.696396	1.10619	0.966293
1776	Slc28a3	1.73832	1.84641	1.65436	1.35589	0.333622	1.12034	1.03125	0.240508
1777	Elovl6	43.266	47.1265	41.5135	45.779	38.0976	10.9785	9.67092	15.2651
1778	Egr2	19.8386	16.3766	13.207	25.6886	13.3285	4.26895	4.73056	8.79275
1779	Prom2	51.0498	52.9015	44.5069	49.5075	24.2057	23.4365	19.1874	15.1512
1780	Ppp1r13b	14.6912	15.0738	17.057	14.0492	8.35959	5.55822	5.36513	5.82936
1781	Pepd	30.4133	28.4982	33.4876	31.5255	16.01	13.2409	10.322	11.543
1782	Zkscan8	2.87005	3.34262	2.73911	2.5121	1.9151	1.08554	0.858834	0.887954
1783	March3	8.16077	8.20635	9.37564	8.74241	2.69155	4.20146	3.86116	3.3746
1784	Hsf2	4.44441	4.85035	4.78647	5.1327	2.07054	2.13173	2.16454	1.53811
1785	Ccdc191	2.5576	2.46739	2.65283	2.22268	1.70868	0.833455	0.770967	0.772885
1786	Arhgap9	3.88816	3.45618	4.24069	4.14165	1.70122	1.95185	1.61435	1.19467
1787	Per3	2.62063	2.88949	2.29539	2.74967	1.14311	0.897492	1.22285	1.0658
1788	Emp2	219.677	200.773	202.315	207.241	101.099	83.3878	79.2279	77.2315
1789	Sgsm2	8.60078	8.97964	8.58296	7.27911	5.28634	3.14611	2.58782	2.76352
1790	Ramp1	2.13263	1.56447	2.20484	1.7139	0.78784	0.752795	0.720113	0.851197
1791	Cachd1	14.0978	13.6264	13.6259	13.7175	7.09843	5.53303	4.25018	5.71143
1792	Arhgap10	14.0005	13.32	13.2656	13.6462	7.207	4.66364	5.06964	5.31001
1793	E130311K13Rik	4.44425	4.68182	3.8688	3.09481	2.49072	1.42065	1.30161	1.4029
1794	Ermp1	15.9224	16.8047	14.7787	15.2427	7.6028	6.53014	6.39996	5.23666
1795	Sphk2	30.673	29.4724	33.2494	31.3198	17.6289	12.233	9.82547	11.5163
1796	Igf1	2.45565	3.18654	4.41605	3.23429	1.27331	1.17133	1.59767	1.36545
1797	Fap	2.05515	1.74431	1.57724	2.1464	0.898409	0.258668	0.975976	0.929702
1798	Ephb6	82.1986	80.2442	81.2134	80.9941	50.6448	34.8385	22.2032	25.7993
1799	Pgm5	4.08878	3.98426	4.5856	3.2643	1.33181	1.16435	2.69537	1.28905
1800	Acbd4	25.7815	24.9453	28.2557	24.0911	14.473	10.6725	7.61756	9.44574
1801	Gm12781	0.395331	0.54703	0.373727	0.276427	0.25081	0.151858	0.161462	0.0886725
1802	Pik3cd	2.13926	2.43866	3.26353	2.79713	1.15267	1.07589	1.18973	0.920053
1803	Slc9a9	4.18298	4.52354	5.36332	4.38122	1.64914	1.96235	2.23645	1.65939
1804	Fgfr2	44.8557	39.0543	40.1641	33.8724	16.5021	14.7949	13.4275	19.3993
1805	Snx21	17.6585	18.5511	18.703	16.7363	11.5059	6.83201	5.5844	5.45037
1806	Hint3	6.03246	5.59591	5.5605	6.12183	3.40092	1.81713	2.93954	1.37377
1807	Osbpl1a	12.3715	12.4056	11.0004	10.0606	5.76134	4.90877	4.43662	3.60732
1808	Lmo7	18.7624	18.3286	17.2346	16.8925	11.3386	4.7375	5.72757	7.24713
1809	Lrrc16b	0.726986	0.715599	0.5852	0.730982	0.361228	0.24019	0.206562	0.314958
1810	Itga8	3.60332	3.3737	3.56885	2.78564	1.13822	1.15806	1.8656	1.23697
1811	Pex11g	2.6882	2.76057	2.02983	2.66026	1.22907	0.884037	0.756614	1.24623
1812	Inafm1	39.4403	36.7046	42.4649	39.0911	20.331	15.1018	13.4541	15.2126
1813	Adgrf4	26.2732	28.5147	27.4518	28.5958	10.4046	13.9412	12.3276	8.36319
1814	Adig	11.2775	8.97477	9.97581	8.60408	4.74427	1.50739	4.71099	4.69692
1815	Pcbd1	3.32715	3.70072	5.29105	4.78599	2.04578	1.87061	1.02404	1.97877
1816	Blnk	18.911	17.6721	20.877	19.8111	11.6733	5.94577	6.63074	7.11664
1817	Mansc1	9.87122	13.2164	7.9534	10.641	7.37136	2.23691	2.97855	4.37272
1818	Thnsl1	1.49627	1.07131	1.2523	1.33509	0.711492	0.538153	0.430217	0.411501
1819	Nyx	0.385386	0.519236	0.40912	0.374785	0.123656	0.159881	0.165685	0.230512
1820	Gm38910	3.533	4.29263	2.51681	2.70322	1.98381	0.71566	1.09868	1.47924
1821	Scn5a	0.401304	0.373664	0.268891	0.406392	0.119295	0.114254	0.10301	0.245548
1822	Ptger3	1.66094	1.58219	1.79155	0.808963	0.799399	0.290936	0.806902	0.456373
1823	Park2	0.260213	0.31987	0.335785	0.328209	0.16068	0.0677117	0.10736	0.164742
1824	D230017M19Rik	0.556068	0.508139	0.656023	0.403568	0.402359	0.132326	0.133876	0.190986
1825	Cacna1a	1.04864	0.842304	1.02865	1.13294	0.385279	0.411016	0.42788	0.406637
1826	Micu2	56.014	57.1158	55.24	55.2219	28.487	20.8705	20.403	20.5227
1827	H2-Q6	59.6862	48.0318	56.4839	64.1288	38.521	17.7869	13.0776	23.0262
1828	Gm35959	0.113248	0.120428	0.0950206	0.0791439	0.0447115	0.0613785	0.0372764	0.0208372
1829	Tfap2e	13.7507	11.8098	12.3824	12.7605	8.19076	6.37908	2.62135	3.40945
1830	Neat1	173.633	187.752	172.788	163.409	115.573	59.6321	46.9012	60.3672
1831	Fnbp1	20.9408	21.0054	21.8449	21.2746	9.32348	8.9525	8.09637	7.88302
1832	Rgcc	39.262	32.0688	33.5859	35.5818	18.4333	8.39333	14.0533	15.5937
1833	Podn	5.94821	5.94732	6.7567	6.3503	2.74016	1.43269	2.96236	2.87723
1834	Sdcbp2	19.5768	21.1752	21.4511	18.3491	5.59981	10.1361	10.0958	6.49383
1835	Tmem106c	13.4674	13.0619	13.3096	13.5304	7.36036	5.45132	4.48614	4.24369
1836	Klhl8	9.57142	9.9235	8.48799	10.1714	6.16547	3.0741	2.90046	3.24887
1837	Fam3c	11.8638	11.966	11.2999	12.5295	6.36992	2.8848	5.13912	4.72863
1838	Gm35558	0.634306	0.691376	0.708655	0.639153	0.449438	0.17565	0.292034	0.157935
1839	3300005D01Rik	2.9437	3.30232	2.61877	3.0984	1.3499	0.99159	1.92267	0.539644
1840	Creb3l1	13.0372	13.3252	17.3697	15.7063	7.03456	4.48196	4.846	7.36818
1841	Il7r	1.52113	1.3086	2.7331	2.31598	0.970599	0.679993	0.677126	0.820987
1842	Mmp23	1.37043	1.68739	2.34972	2.65931	0.812193	0.537131	0.984456	0.881351
1843	Dzip1	4.75635	4.06701	3.70428	4.36967	3.12614	1.32129	1.09743	1.27683
1844	Dgat2l6	20.6417	25.3973	20.9591	23.2079	15.4202	2.2777	5.59701	12.728
1845	Wfdc5	14.8555	15.7168	14.8312	13.687	4.21535	7.76815	7.5344	4.10753
1846	Acot2	5.86727	5.70374	6.66639	6.35812	3.38201	1.86887	2.33823	2.25499
1847	Tmem246	7.49708	6.82861	7.51098	7.41395	3.56553	4.03517	1.83446	2.30637
1848	Cracr2b	27.2127	27.3531	30.0618	30.2458	20.2276	8.71409	8.0895	9.14835
1849	Gm10914	1.47233	1.58709	1.21236	1.61675	1.03228	0.57238	0.427074	0.330741
1850	Rad51b	0.338933	0.287351	0.303739	0.319187	0.176773	0.0713236	0.0905431	0.159069
1851	Gm5141	1.4849	1.14999	0.945954	1.29043	0.754759	0.499519	0.313761	0.384439
1852	Cys1	1.28563	2.1101	2.00913	1.77296	0.76231	0.739871	0.695954	0.661574
1853	Dguok	11.678	10.9466	11.1041	11.5354	6.66719	2.96936	3.57921	4.84796
1854	AI480526	7.9194	9.08021	7.68103	7.6807	4.72439	2.78899	3.02799	2.40698
1855	LOC108167536	1.06278	1.59467	1.0445	1.1817	0.547633	0.525083	0.619719	0.260235
1856	Gramd1c	7.51062	7.79006	7.46034	7.35464	3.07104	3.44477	3.22504	2.25644
1857	Gm11266	1.40519	0.628719	0.948692	0.737996	0.640988	0.325588	0.32616	0.190703
1858	Gm20300	4.23416	4.67482	5.38069	4.07132	2.73938	1.32153	1.74914	1.49534
1859	Rwdd3	1.32636	1.29236	1.61874	0.686033	0.573315	0.733427	0.450665	0.199435
1860	Plekha2	5.6367	5.4026	5.84578	5.87666	3.00119	2.02197	2.15161	1.8689
1861	Spns2	35.2111	37.5472	37.4039	36.19	13.0509	13.1018	17.8029	13.8677
1862	Pla2g4f	21.5524	25.373	20.5583	21.133	7.78111	11.8819	9.00787	6.46783
1863	Prex1	5.50182	5.47615	7.31353	5.30703	2.32257	1.66623	3.09854	2.21378
1864	Vit	1.57274	1.08578	1.59706	1.31705	0.708372	0.285535	0.553803	0.647336
1865	Cbarp	13.427	13.2915	14.2742	14.2929	8.8567	4.56314	2.92481	5.57449
1866	Gm12250	0.398739	0.351822	0.673802	0.452975	0.199627	0.173197	0.213458	0.150495
1867	Gpld1	14.6954	14.9291	13.8559	14.9218	8.52117	5.81819	3.66191	5.15102
1868	Nfatc2	7.05236	6.54147	7.01239	6.05798	4.76521	1.65079	1.86545	2.29471
1869	Plxnc1	0.736033	0.601127	0.81273	0.726774	0.435141	0.266576	0.235443	0.201452
1870	Tmem220	1.88694	1.24358	1.08074	1.39334	0.617848	0.580817	0.485672	0.523829
1871	Zfp950	3.71237	3.77944	3.50885	3.99479	2.45221	1.23213	1.06163	1.20346
1872	Gm38514	0.889587	0.65653	0.774285	0.715804	0.396017	0.317081	0.28795	0.192863
1873	Smoc2	49.3706	48.95	45.558	50.0815	16.3821	15.9419	24.8242	18.9628
1874	Sfi1	6.33841	6.63942	5.31273	4.74197	4.31814	1.53288	1.4124	1.87224
1875	Otud1	46.1981	44.1106	44.4601	50.7122	21.4976	15.4182	15.3047	20.6695
1876	Slc46a2	21.3326	20.443	18.7806	23.7828	11.082	5.49274	6.38662	10.1857
1877	Pank1	8.57333	8.32563	7.88012	8.38436	5.54614	2.73158	2.33753	2.52419
1878	Slc31a2	64.081	61.7465	65.957	57.9586	28.4757	27.4188	21.695	20.7559
1879	Rhbg	13.6969	13.4044	14.5019	13.1758	4.83672	7.2697	4.42774	4.97965
1880	Jph2	7.77292	5.15602	8.14226	4.25564	1.20498	1.93576	5.55693	1.20728
1881	Rab7b	13.1042	13.1623	12.8316	13.689	7.16983	5.98557	4.86602	2.85479
1882	Gpc3	3.17772	2.19955	4.22738	3.41374	1.713	0.883923	1.29844	1.20074
1883	Maob	10.3595	10.037	10.9099	8.53219	3.86087	2.2451	4.67258	4.73736
1884	Inpp5b	12.5958	12.5914	12.4135	12.3771	5.13234	4.92747	4.93191	4.56126
1885	Sirt5	1.34342	1.50918	1.75224	1.40837	0.853668	0.631225	0.583515	0.292203
1886	Enpep	1.13246	1.0806	1.82276	1.26316	0.475029	0.428959	0.574185	0.579806
1887	Dok2	0.958353	0.963075	1.68368	1.28112	0.772767	0.389959	0.427511	0.324577
1888	Acot1	77.9724	67.5111	65.1486	67.7859	38.3433	28.3454	20.8476	21.7534
1889	4930481A15Rik	1.08141	1.65389	0.809784	3.35159	0.864667	0.663908	0.741609	0.441385
1890	Prrx2	5.89762	7.49132	7.81035	5.87975	3.20091	1.88481	3.57935	1.90611
1891	Paqr8	4.45617	3.87187	4.50176	4.78206	1.85953	1.44156	1.5887	1.96724
1892	Psapl1	301.582	335.386	303.991	307.521	187.509	75.0533	84.7195	140.392
1893	Apobr	0.814263	1.33488	1.71979	1.82143	0.529527	0.404903	0.784655	0.492562
1894	Tgm5	47.6187	41.4341	42.6866	44.5307	39.2067	11.1401	8.07433	11.2384
1895	B3gntl1	2.10959	2.10576	2.4318	2.12547	1.51419	0.649522	0.639715	0.638433
1896	Gm13387	0.150104	0.121958	0.169835	0.156362	0.0808128	0.0510827	0.0547016	0.0460309
1897	Mppe1	7.7358	8.51298	7.49682	7.36629	3.42174	3.78694	2.99708	1.97117
1898	Ttll13	0.228276	0.183749	0.190619	0.182503	0.119593	0.0533049	0.072314	0.05895
1899	Rps6ka6	7.96417	8.13946	7.85434	7.4353	3.11111	4.16094	2.86452	2.12792
1900	A630033H20Rik	0.232249	0.308462	0.363009	0.216626	0.177832	0.0788838	0.0827692	0.0959616
1901	Nr1d1	26.1817	31.5843	29.9412	32.3896	14.6423	8.18448	12.0026	11.8829
1902	Dcdc2b	0.435899	0.687932	0.913053	1.15835	0.213041	0.478811	0.202353	0.345842
1903	Paqr4	14.9912	15.3759	15.0218	17.0423	9.28873	6.08172	4.51269	4.55284
1904	Sh3bgr	6.59244	5.29536	6.4906	4.92053	1.33618	1.25128	4.93904	1.4814
1905	Pde4c	1.47645	1.66448	0.750794	1.05816	0.515376	0.442249	0.608499	0.362213
1906	Tmppe	7.44932	6.93509	6.10028	5.93454	2.49212	2.91804	2.94211	1.93354
1907	1110002J07Rik	0.292452	0.331153	0.324887	0.422407	0.120577	0.154251	0.135402	0.121417
1908	Ppp1r14a	29.6935	27.3908	38.3501	30.4914	12.4286	12.0551	14.7956	9.61073
1909	Mcu	12.0287	12.212	12.891	12.4037	4.77759	4.86765	5.40205	4.14697
1910	Fam161b	0.726561	1.37047	1.15274	1.65549	0.681494	0.488413	0.437308	0.303017
1911	Gstt3	14.5133	13.6021	12.4744	15.9632	8.1228	4.07799	4.71058	5.01512
1912	Adam1a	4.42928	4.4016	4.45427	4.64829	1.883	1.65405	1.38136	1.98584
1913	Epsti1	1.10114	1.25295	2.04985	1.7916	0.580077	0.32688	0.967635	0.501381
1914	4930480K23Rik	0.457972	0.459911	0.354659	0.293354	0.215469	0.106824	0.107934	0.173268
1915	4930556M19Rik	0.843053	0.768512	0.685927	0.602925	0.539756	0.330428	0.146923	0.112176
1916	Lipk	6.03999	5.29067	5.71952	7.53252	2.74795	2.41749	2.59571	1.72458
1917	Gm30294	0.46768	0.598301	0.469062	0.47907	0.211706	0.147109	0.276622	0.138548
1918	Sipa1l2	13.3947	13.9142	13.6971	13.7384	6.25141	4.36757	4.6617	5.72529
1919	Golga7b	0.374943	0.679623	0.282465	0.416026	0.202027	0.0896167	0.203733	0.177154
1920	H2-M3	7.86599	6.02617	6.87314	8.19639	3.23969	2.46304	2.42848	2.96774
1921	Spon2	3.68182	3.68852	5.0839	4.2573	2.50741	1.29938	1.33176	1.2854
1922	Ccdc17	3.19631	3.46458	3.20655	5.24632	1.66327	1.93586	1.04284	1.16733
1923	Krt15	3678.14	3592.61	3793.95	2908.67	3405.16	856.499	313.721	855.168
1924	Naaa	12.2229	11.0723	15.8561	14.2894	5.64156	4.77824	5.78127	4.24419
1925	2010109I03Rik	18.051	20.0922	19.0016	20.8576	3.74963	7.22746	8.2691	10.3222
1926	Mblac2	4.15877	5.12747	4.37401	3.73034	2.02342	1.38669	1.79138	1.45639
1927	Dnajb3	4.93021	2.91325	3.94503	3.88552	2.40229	0.953179	0.96564	1.67933
1928	Duxbl2	0.450121	0.433697	0.531032	0.50521	0.220579	0.279587	0.15578	0.0795076
1929	Cpz	1.81161	4.15597	3.52976	4.4738	0.584057	1.36908	1.88665	1.45963
1930	Nod1	20.164	21.5671	19.6539	21.412	8.38028	8.14592	9.01046	6.11
1931	Phldb3	27.6926	26.5963	30.4135	32.2766	15.4015	10.8659	9.49242	9.03858
1932	Sema3c	23.9716	22.6946	23.072	25.3699	11.8407	8.02289	7.98282	8.48392
1933	Abca9	3.11018	3.39572	5.34403	3.29981	1.19183	1.03583	1.85366	1.63838
1934	Pde8b	0.769031	0.498257	0.882807	0.453109	0.271937	0.257166	0.216707	0.241491
1935	Agfg2	13.8334	14.2098	15.3714	12.2847	7.02448	5.57117	5.18569	3.4901
1936	LOC102640250	0.3119	0.54516	0.580044	0.394819	0.11941	0.179715	0.217899	0.174898
1937	Cnn2	83.8647	79.4942	88.7905	88.9744	41.9224	30.0974	29.5143	28.3414
1938	Suox	12.1369	10.495	11.4608	9.25229	5.70012	4.49678	3.02606	3.30642
1939	Lck	1.69008	1.49753	1.92075	1.42625	0.540911	0.656422	0.68623	0.587931
1940	Syngr1	4.86391	4.30351	5.09287	4.45309	2.1846	1.65203	1.24258	2.00969
1941	Adamtsl4	18.7105	18.2799	19.8006	17.2497	16.3289	2.79102	3.66801	5.5647
1942	Rab11fip4	26.0513	23.3448	27.1055	25.178	20.4924	7.15361	3.13103	8.09887
1943	Fam180a	17.4105	16.7666	19.0861	22.4396	10.559	4.13462	7.63087	6.36036
1944	Carmn	7.48147	7.65916	5.86349	5.10242	2.10435	1.46566	3.58402	2.65198
1945	A830010M20Rik	1.09484	1.08111	0.953164	0.786765	0.619925	0.202858	0.378399	0.282889
1946	Wdr78	0.591974	0.783481	0.618264	0.670091	0.523004	0.16989	0.0942144	0.22622
1947	Sla	1.16927	1.27685	2.27746	1.50254	0.345911	0.557355	1.07298	0.356394
1948	Faah	15.4048	16.7713	15.3803	20.5333	11.4557	4.35725	3.43077	6.55039
1949	Tuft1	55.8937	61.1842	57.644	63.3422	28.829	23.3161	18.7194	19.0862
1950	Slco2b1	10.0209	10.4827	11.4528	11.5519	3.08417	2.98399	6.45851	3.77597
1951	Adora2b	8.33708	7.37197	7.64257	8.87516	3.33807	2.42908	3.6519	2.69033
1952	Rab40b	8.7209	8.24043	7.63786	8.27834	3.89593	3.11866	2.83346	2.51832
1953	Cytip	2.33664	1.93141	2.57423	2.74696	0.946282	0.53115	0.932345	1.15974
1954	Sh3d21	38.2453	36.7177	38.9983	40.8845	20.0765	11.5995	8.59	17.5762
1955	Rnf222	3.81185	3.68124	3.9714	4.12296	0.818744	1.71069	2.28218	1.00101
1956	Aqp11	0.814972	0.934804	1.17314	0.83324	0.564016	0.202281	0.448072	0.184556
1957	Angptl6	0.76104	1.3797	1.08534	0.909239	0.386299	0.662194	0.257337	0.243345
1958	Pigg	7.19047	7.09007	5.76987	7.41913	3.09717	2.52222	2.38783	2.26885
1959	Tbc1d10c	1.227	1.0782	2.1455	1.68036	0.593371	0.486211	0.817874	0.380232
1960	Uba7	4.09533	3.96845	4.7715	4.22467	2.46345	0.935576	1.45924	1.50464
1961	Scd1	268.226	303.671	245.45	227.064	156.208	61.1078	70.1195	102.248
1962	Axin2	18.1929	17.9094	17.3236	21.5639	7.48444	9.11091	7.18649	4.25923
1963	Tnmd	9.11814	10.0369	10.6437	11.2604	3.8466	1.10096	2.44692	7.63692
1964	Slc1a4	5.4885	5.23012	4.50851	5.82085	2.2548	1.80502	1.92966	1.83329
1965	Igfbp5	37.46	41.8936	55.9979	47.0334	14.7425	10.3125	21.2227	20.8528
1966	Gm960	0.371401	0.370727	0.186844	0.370847	0.204058	0.0800455	0.0469267	0.153018
1967	5730596B20Rik	0.551096	0.854994	0.599283	0.751266	0.478774	0.282121	0.167444	0.103999
1968	2810013P06Rik	10.4617	10.1484	9.60081	10.484	4.0991	3.74158	4.10458	3.14803
1969	Ccdc181	8.021	7.16979	6.33935	7.11935	4.10836	2.06274	2.10474	2.38063
1970	AI429214	3.57481	3.0167	3.80348	3.59693	2.20272	1.17737	1.16175	0.674615
1971	Map2k6	1.25864	1.35543	1.31491	1.33242	0.336449	0.678874	0.512696	0.416577
1972	Sytl1	65.9225	67.4334	68.8839	61.8252	35.2552	23.912	18.749	20.2484
1973	Ppl	161.911	162.069	157.527	145.324	70.3525	62.4766	49.5783	50.1154
1974	Plcxd1	7.39706	7.79912	7.79446	6.55197	2.9917	2.80778	2.7878	2.3446
1975	Ptger4	8.32625	7.90996	7.33178	9.45452	3.24728	2.22043	3.20947	3.50781
1976	Smpd3	7.92906	8.94793	8.64091	6.75557	1.571	4.72879	3.98941	1.65105
1977	H60c	8.35866	9.83836	7.39531	12.5402	2.67719	4.61632	5.41528	1.46089
1978	Gm33747	0.196022	0.212644	0.241087	0.307764	0.13264	0.0588374	0.116611	0.0447346
1979	Dennd2d	4.19238	4.65941	3.95122	4.27115	1.81565	1.79653	1.70697	1.01641
1980	Hpdl	1.99172	2.17579	1.31535	3.4162	0.792232	0.980693	1.07035	0.456896
1981	Myh11	55.0434	45.4311	59.3549	50.0536	15.5482	12.601	26.9674	21.8049
1982	Igsf9	18.8969	18.4121	16.2413	17.4556	10.7243	6.53248	4.5068	4.64656
1983	Cyp3a13	2.74151	3.27062	3.75943	3.44371	0.633504	1.35179	1.65114	1.20409
1984	Hlf	5.07188	5.80127	5.28738	5.65269	1.3382	2.36216	2.17897	2.12804
1985	Abca3	16.21	17.0051	16.2218	13.7908	6.30205	5.07758	5.77445	6.09371
1986	Susd4	0.480322	0.748201	0.844324	0.700594	0.181619	0.258308	0.401528	0.174572
1987	Ppfia3	14.1443	14.9014	14.5459	13.346	6.25675	6.44631	4.11804	4.20618
1988	9430083A17Rik	0.789959	0.423912	0.608901	0.467821	0.286515	0.27949	0.140763	0.135999
1989	Ucn2	11.5382	12.6971	11.9786	8.44576	6.58644	4.67044	1.75795	3.4901
1990	Scel	138.583	130.405	130.947	135.685	71.9025	48.7883	34.1978	42.7213
1991	Rgs14	1.11104	1.7523	1.58194	1.5822	0.551633	0.560151	0.881611	0.221461
1992	Rgag4	0.692664	0.851774	1.53077	1.01109	0.422861	0.324681	0.443667	0.303118
1993	Steap3	7.15272	7.32317	8.91288	7.70114	3.23236	2.13213	2.997	3.01167
1994	Rhbdl3	10.7638	9.49729	10.9689	10.2098	4.78842	4.28249	2.73728	3.4221
1995	Ikbke	10.6949	9.22153	8.67563	11.3549	5.61072	3.6769	2.48189	2.96852
1996	Hpgd	32.9167	33.4294	29.2923	33.9728	17.0457	10.9479	11.843	7.96006
1997	Smim6	1.55128	1.495	1.71169	3.26383	0.585764	0.959955	0.511613	0.875834
1998	Acsm3	1.13742	1.74943	0.89388	1.32527	0.63339	0.443122	0.588326	0.215622
[truncated: 1,570 more rows]
