# Supplementary material for: Epidermal NAD+ deficiency induces IL-36–mediated skin inflammation and acanthosis
Source: JCI Insight. 2026 Feb 10;11(6):e189177. doi: 10.1172/jci.insight.189177 (PMC13043086; doi:10.1172/jci.insight.189177)
Supplement: Supplemental table 3 [file jciinsight-11-189177-s036.xlsx]

## Sheet: Sheet1
Supplemental Table 3 . MRM parameters of LC/MS/MS for NAD+-related metabolites.
Name	Transition	Retention time(min)	Scan Type
β-NAD	664.1 -> 136.0	11.775	MRM
NMN	335.1 -> 123.0	3.37	MRM
NAM	123.1 -> 80.0	12.924	MRM
