# Supplementary material for: Epidermal NAD+ deficiency induces IL-36–mediated skin inflammation and acanthosis
Source: JCI Insight. 2026 Feb 10;11(6):e189177. doi: 10.1172/jci.insight.189177 (PMC13043086; doi:10.1172/jci.insight.189177)
Supplement: Supporting data values [file jciinsight-11-189177-s037.xlsx]

## Sheet: F1B
Nampt	GroupA						GroupB
	Control						Nampt cKO
Day	A:Y1	A:Y2	A:Y3	A:Y4	A:Y5	A:Y6	B:Y1	B:Y2	B:Y3	B:Y4	B:Y5	B:Y6
Day0	1.02306	0.99208	1.01191	0.99547	0.99854	0.97894	1.04877	0.9837	1.00365	1.01928	1.00346	0.97
Day12	1.05385	1.26634	0.990112	0.82397	0.889252	0.976481	0.57861	0.898546	0.491636	0.700115	0.27945	0.261642
Day19	1.2089	1.30242	1.21099	1.07638	0.793439	0.407873	0.235075	0.086641	0.143209	0.08785	0.103034	0.131162
Day26	0.78889	0.85731	1.03734	1.10412	1.08892	1.12342	0.11367	0.19928	0.10642	0.1098	0.15909	0.34697

## Sheet: F1D
Nampt	GroupA						GroupB
	Control						Nampt cKO
Day	A:Y1	A:Y2	A:Y3	A:Y4	A:Y5	A:Y6	B:Y1	B:Y2	B:Y3	B:Y4	B:Y5	B:Y6
Day12	0.131468	0.625486	1.00008	1.67163	1.22992	1.34142	0.218231	0.224331	0.142453	0.0984901	0.0958836	0.0884933
Day19	1.32436	1.00887	0.612624	0.97576	1.11913	0.959259	0.101309	0.0706079	0.130072	0.135411	0.175903	0.336337
Day26	0.651941	0.627071	0.989656	1.41349	1.18329	1.13456	0.271371	0.136208	0.141342	0.196975	0.106618	0.062903

## Sheet: F1E
β-NAD	GroupA						GroupB
	Control						Nampt cKO
Day	A:Y1	A:Y2	A:Y3	A:Y4	A:Y5	A:Y6	B:Y1	B:Y2	B:Y3	B:Y4	B:Y5	B:Y6
Day0	1.97	1.38	1.23	1.63	1.06	2.27	1.6	1.02	2.26	2.11	1.56	1.41
Day12	0.96	2.04	1.42	1.55	1.52	2.04	0.81	1	0.94	1.1	1.69	1.47
Day19	1	2.64	1.03	1.14	2.2	1.51	0.03	0.24	0.16	0.04	0.04	0.102
Day26	2.87129	1.50068	1.16089	1.03024	1.17929	1.79761	0.756414	0.585444	1.13092	1.16933	1.72285	1.64112
NMN	GroupA						GroupB
	Control						Nampt cKO
Day	A:Y1	A:Y2	A:Y3	A:Y4	A:Y5	A:Y6	B:Y1	B:Y2	B:Y3	B:Y4	B:Y5	B:Y6
Day0	237.7	203.85	256.07	318.02	183.32	234.82	248.51	217.17	184.04	273.36	251.75	203.13
Day12	206.3	279.23	229.7	287.45	260.65	170.45	19.53	33.15	41.2	44.62	80.98	61.9
Day19	224.64	352.65	397.91	42.16	219.32	197.1	31.5	40.3	41.67	19.87	22.37	31.142
Day26	416.601	192.635	283.185	141.9	198.267	201.193	23.3436	24.0253	23.6227	25.5673	23.5349	24.5185
NAM	GroupA						GroupB
	Control						Nampt cKO
Day	A:Y1	A:Y2	A:Y3	A:Y4	A:Y5	A:Y6	B:Y1	B:Y2	B:Y3	B:Y4	B:Y5	B:Y6
Day0	76.64	73.07	68.82	73.26	65.62	72.98	75.04	65.48	72.47	78.53	73.8	67.06
Day12	62.39	71.02	69.75	72.99	75.5	78.74	78.49	80.89	83.76	93.93	112.65	110.26
Day19	74.24	64.32	71.59	70.85	68.27	81.11	85.11	71.9	69.89	81.42	81.32	77.928
Day26	70.8965	65.5886	72.1877	77.9804	77.2444	66.4924	50.6914	60.5373	79.1876	77.864	67.7188	68.6881

## Sheet: F2C
TNFa
Group A	Group B
Control	Nampt cKO
0.0442463	1.16208
0.5129	0.605726
1.45571	0.676765
1.39157	0.398238
2.05155	0.235975
0.544018	0.615757

## Sheet: F2D
IFNγ
Group A	Group B
Control	Nampt cKO
0.658767	1.313
0.384973	0.436132
0.499249	0.120562
1.40724	0.478932
1.38785	0.0624074
1.66192	0.482207

## Sheet: F2E
IL4
Group A	Group B
Control	Nampt cKO
0.0708351	0.480667
1.35016	0.535179
1.46728	0.831101
0.890759	1.18354
1.14318	0.412678
1.07778	0.688633

## Sheet: F2F
		IL17a
		Group A	Group B
		Control	Nampt cKO
		0.497844	0.627978
		0.528056	0.164229
		0.733958	0.159187
		2.72034	1.05246
		0.90048	0.126204
		0.619323	0.426012

## Sheet: F2G
IL36a
Group A	Group B
Control	Nampt cKO
0.0363129	31.7961
0.0502793	23.6844
2.6676	10.2737
0.935754	14.8352
1.00838	23.9302
1.30168	4.30447

## Sheet: F2H
IL36RN
Group A	Group B
Control	Nampt cKO
1.1611	0.576761
0.892506	0.450463
1.41959	0.523716
1.31603	0.633174
0.473197	0.0404154
0.737581	0.582655

## Sheet: F2I
IL1β
Group A	Group B
Control	Nampt cKO
0.781713	4.7068
0.558572	2.6754
0.358427	1.03507
1.347	2.53108
1.78976	2.14316
1.16452	2.6183

[truncated: 23 more sheets: F2J, F2K, F2N, F2M, F3B, F3C, F3D, F3E, F3F, F3H, F3I, F3J, F4D, F4E, F4G, F4H, F4J, F5B, F5C, F5F …]
